# Supplementary material for: Meta-QTL analysis and identification of candidate genes for quality, abiotic and biotic stress in durum wheat
Source: Sci Rep. 2021 Jun 4;11:11877. doi: 10.1038/s41598-021-91446-2 (PMC8178383; doi:10.1038/s41598-021-91446-2)
Supplement: Supplementary file 1 — Supplementary Information 1. [file 41598_2021_91446_MOESM1_ESM.xlsx]

## Sheet: Svevo  Genes
Chromosome	MQTL	Svevo gene AC	Description
chr2B	durumMQTL2B.1	TRITD2Bv1G005530	Calcium sensing receptor, chloroplastic
chr2B	durumMQTL2B.1	TRITD2Bv1G005720	NBS-LRR-like resistance protein
chr2B	durumMQTL2B.1	TRITD2Bv1G005860	Receptor-like protein kinase
chr2B	durumMQTL2B.1	TRITD2Bv1G005880	receptor kinase 1
chr2B	durumMQTL2B.1	TRITD2Bv1G005890	NB-ARC domain-containing disease resistance protein
chr2B	durumMQTL2B.1	TRITD2Bv1G005930	NB-ARC domain-containing disease resistance protein
chr2B	durumMQTL2B.1	TRITD2Bv1G005940	Apyrase
chr2B	durumMQTL2B.1	TRITD2Bv1G005950	Disease resistance protein RGA2 G
chr2B	durumMQTL2B.1	TRITD2Bv1G005960	NB-ARC domain-containing disease resistance protein
chr2B	durumMQTL2B.1	TRITD2Bv1G005990	NBS-LRR-like resistance protein G
chr2B	durumMQTL2B.1	TRITD2Bv1G006010	Serine/threonine-protein kinase
chr2B	durumMQTL2B.1	TRITD2Bv1G006020	Glycosyltransferase
chr2B	durumMQTL2B.1	TRITD2Bv1G006040	Dirigent protein
chr2B	durumMQTL2B.1	TRITD2Bv1G006050	Glycosyltransferase
chr2B	durumMQTL2B.1	TRITD2Bv1G006070	Coatomer, beta subunit G
chr2B	durumMQTL2B.1	TRITD2Bv1G006100	Cytochrome P450-like protein
chr2B	durumMQTL2B.1	TRITD2Bv1G006140	transmembrane protein, putative (DUF594)
chr2B	durumMQTL2B.1	TRITD2Bv1G006150	transmembrane protein, putative (DUF594)
chr2B	durumMQTL2B.1	TRITD2Bv1G006160	NBS-LRR-like resistance protein
chr2B	durumMQTL2B.1	TRITD2Bv1G006170	transmembrane protein, putative (DUF594)
chr2B	durumMQTL2B.1	TRITD2Bv1G006250	NBS-LRR-like resistance protein
chr2B	durumMQTL2B.1	TRITD2Bv1G006260	transmembrane protein, putative (DUF594)
chr2B	durumMQTL2B.1	TRITD2Bv1G006350	receptor kinase 1
chr2B	durumMQTL2B.1	TRITD2Bv1G006360	Embryogenesis transmembrane protein-like
chr2B	durumMQTL2B.1	TRITD2Bv1G006380	Cytochrome P450 family protein, expressed
chr2B	durumMQTL2B.1	TRITD2Bv1G006390	Cytochrome P450
chr2B	durumMQTL2B.1	TRITD2Bv1G006470	Myrcene synthase, chloroplastic
chr2B	durumMQTL2B.1	TRITD2Bv1G006480	CDT1-like protein a, chloroplastic
chr2B	durumMQTL2B.1	TRITD2Bv1G006510	E3 ubiquitin ligase BIG BROTHER-related protein G
chr2B	durumMQTL2B.8	TRITD2Bv1G261680	Chaperone protein DnaJ
chr2B	durumMQTL2B.8	TRITD2Bv1G261690	Ribulose bisphosphate carboxylase small chain, chloroplastic G
chr2B	durumMQTL2B.8	TRITD2Bv1G261720	Soluble inorganic pyrophosphatase
chr2B	durumMQTL2B.8	TRITD2Bv1G261750	Cysteine proteinase inhibitor
chr2B	durumMQTL2B.8	TRITD2Bv1G261800	Cysteine proteinase inhibitor
chr2B	durumMQTL2B.8	TRITD2Bv1G261810	Cysteine proteinase inhibitor
chr2B	durumMQTL2B.8	TRITD2Bv1G261840	WAT1-related protein
chr2B	durumMQTL2B.8	TRITD2Bv1G261900	Thioredoxin
chr2B	durumMQTL2B.8	TRITD2Bv1G261910	30S ribosomal protein S11
chr3A	durumMQTL3A.4	TRITD3Av1G265870	Acetyl-CoA carboxylase
chr3A	durumMQTL3A.4	TRITD3Av1G265930	Amino acid permease
chr3A	durumMQTL3A.4	TRITD3Av1G265940	RNA-binding protein, putative
chr3A	durumMQTL3A.4	TRITD3Av1G265950	Transducin/WD40 repeat protein
chr3A	durumMQTL3A.4	TRITD3Av1G265980	putative beta-1,3-glucanase
chr3A	durumMQTL3A.4	TRITD3Av1G266030	NAC domain-containing protein
chr3A	durumMQTL3A.4	TRITD3Av1G266050	Receptor protein kinase, putative
chr3A	durumMQTL3A.4	TRITD3Av1G266070	CST complex subunit STN1
chr3A	durumMQTL3A.4	TRITD3Av1G266080	F-box family protein
chr3A	durumMQTL3A.4	TRITD3Av1G266090	Serine/threonine-protein kinase
chr3A	durumMQTL3A.4	TRITD3Av1G266130	Endo-1,3-beta-glucanase
chr3A	durumMQTL3A.4	TRITD3Av1G266140	CST complex subunit STN1
chr3A	durumMQTL3A.4	TRITD3Av1G266170	DNA topoisomerase G
chr3A	durumMQTL3A.4	TRITD3Av1G266210	Serine/threonine-protein kinase
chr3A	durumMQTL3A.4	TRITD3Av1G266230	NAC domain-containing protein
chr3A	durumMQTL3A.4	TRITD3Av1G266310	BTB/POZ domain containing protein, expressed
chr3A	durumMQTL3A.4	TRITD3Av1G266320	Crossover junction endonuclease MUS81
chr3A	durumMQTL3A.4	TRITD3Av1G266330	Ubiquitin-conjugating enzyme E2
chr3A	durumMQTL3A.4	TRITD3Av1G266470	nucleoporin G
chr3A	durumMQTL3A.4	TRITD3Av1G266540	GRAS family transcription factor containing protein
chr3A	durumMQTL3A.4	TRITD3Av1G266560	Sarcoplasmic/endoplasmic reticulum calcium ATPase 2 G
chr3A	durumMQTL3A.4	TRITD3Av1G266670	Peroxiredoxin
chr3A	durumMQTL3A.4	TRITD3Av1G266710	F-box SKIP23-like protein TE?
chr3A	durumMQTL3A.4	TRITD3Av1G266730	2-C-methyl-D-erythritol 4-phosphate cytidylyltransferase G
chr3B	durumMQTL3B.5	TRITD3Bv1G256230	Phosphatidylinositol N-acetylglucosaminyltransferase subunit Y
chr3B	durumMQTL3B.5	TRITD3Bv1G256240	Retrotransposon protein, putative, unclassified TE
chr3B	durumMQTL3B.5	TRITD3Bv1G256250	Acyl-CoA N-acyltransferase with RING 2FFYVE 2FPHD-type zinc finger protein G
chr3B	durumMQTL3B.5	TRITD3Bv1G256260	Plasma membrane ATPase
chr3B	durumMQTL3B.5	TRITD3Bv1G256270	Ribosomal small subunit pseudouridine synthase A G
chr3B	durumMQTL3B.5	TRITD3Bv1G256280	Hydroxyproline-rich glycoprotein-like G
chr3B	durumMQTL3B.5	TRITD3Bv1G256290	Transposon protein, putative, CACTA, En 2FSpm sub-class
chr3B	durumMQTL3B.5	TRITD3Bv1G256300	Retrotransposon protein, putative, Ty1-copia subclass TE
chr3B	durumMQTL3B.5	TRITD3Bv1G256310	Retrovirus-related Pol polyprotein from transposon TNT 1-94 TE
chr3B	durumMQTL3B.5	TRITD3Bv1G256320	Nascent polypeptide-associated complex subunit alpha-like protein
chr3B	durumMQTL3B.5	TRITD3Bv1G256330	Mitochondrial transcription termination factor-like
chr3B	durumMQTL3B.5	TRITD3Bv1G256340	Septin-7 G
chr3B	durumMQTL3B.5	TRITD3Bv1G256350	Retrovirus-related Pol polyprotein from transposon TNT 1-94
chr3B	durumMQTL3B.5	TRITD3Bv1G256360	Retrovirus-related Pol polyprotein from transposon TNT 1-94
chr3B	durumMQTL3B.5	TRITD3Bv1G256370	Retrovirus-related Pol polyprotein from transposon TNT 1-94
chr3B	durumMQTL3B.5	TRITD3Bv1G256380	Nascent polypeptide-associated complex subunit alpha-like protein
chr3B	durumMQTL3B.5	TRITD3Bv1G256390	Ribosomal RNA small subunit methyltransferase G G
chr3B	durumMQTL3B.5	TRITD3Bv1G256400	Nascent polypeptide-associated complex subunit alpha-like protein
chr3B	durumMQTL3B.5	TRITD3Bv1G256410	Transposon protein, putative, CACTA, En 2FSpm sub-class TE
chr3B	durumMQTL3B.5	TRITD3Bv1G256420	Purple acid phosphatase 23 G
chr3B	durumMQTL3B.5	TRITD3Bv1G256430	Sucrose synthase
chr3B	durumMQTL3B.5	TRITD3Bv1G256440	Transposon protein, putative, CACTA, En 2FSpm sub-class
chr3B	durumMQTL3B.5	TRITD3Bv1G256450	HAT dimerization domain-containing protein TE
chr3B	durumMQTL3B.5	TRITD3Bv1G256460	HAT transposon superfamily
chr3B	durumMQTL3B.5	TRITD3Bv1G256470	Pentatricopeptide repeat (PPR) superfamily protein G
chr3B	durumMQTL3B.5	TRITD3Bv1G256480	HAT transposon superfamily
chr3B	durumMQTL3B.5	TRITD3Bv1G256490	Retrotransposon protein, putative, Ty3-gypsy subclass TE
chr3B	durumMQTL3B.5	TRITD3Bv1G256500	Transposon protein, putative, CACTA, En 2FSpm sub-class
chr3B	durumMQTL3B.5	TRITD3Bv1G256510	ATP synthase subunit alpha, chloroplastic G
chr3B	durumMQTL3B.5	TRITD3Bv1G256520	Phosphatidylinositol N-acetylglucosaminyltransferase subunit Y
chr3B	durumMQTL3B.5	TRITD3Bv1G256530	Retrotransposon protein, putative, Ty3-gypsy subclass TE
chr3B	durumMQTL3B.5	TRITD3Bv1G256540	Retrovirus-related Pol polyprotein from transposon opus TE
chr3B	durumMQTL3B.5	TRITD3Bv1G256550	BURP domain protein RD22
chr3B	durumMQTL3B.5	TRITD3Bv1G256560	Photosystem II reaction center PsbP family protein G
chr3B	durumMQTL3B.5	TRITD3Bv1G256570	Deoxyuridine 5 27-triphosphate nucleotidohydrolase G
chr3B	durumMQTL3B.5	TRITD3Bv1G256580	peptide transporter 5 G
chr3B	durumMQTL3B.5	TRITD3Bv1G256590	Sugar transporter, putative
chr3B	durumMQTL3B.5	TRITD3Bv1G256600	Transposon protein, putative, CACTA, En 2FSpm sub-class
chr3B	durumMQTL3B.5	TRITD3Bv1G256610	Gag-Pol polyprotein
chr3B	durumMQTL3B.5	TRITD3Bv1G256620	Protein FAR1-RELATED SEQUENCE 5 TE
chr3B	durumMQTL3B.5	TRITD3Bv1G256630	Sugar transporter, putative
chr3B	durumMQTL3B.5	TRITD3Bv1G256640	Retrotransposon protein, putative, unclassified TE
chr3B	durumMQTL3B.5	TRITD3Bv1G256650	Calcium-transporting ATPase
chr3B	durumMQTL3B.5	TRITD3Bv1G256660	Retrotransposon protein, putative, unclassified
chr3B	durumMQTL3B.5	TRITD3Bv1G256670	Retrotransposon protein, putative, Ty3-gypsy subclass
chr3B	durumMQTL3B.5	TRITD3Bv1G256680	Retrotransposon protein, putative, unclassified TE
chr3B	durumMQTL3B.5	TRITD3Bv1G256690	Retrotransposon protein, putative, Ty3-gypsy subclass
chr3B	durumMQTL3B.5	TRITD3Bv1G256700	Retrovirus-related Pol polyprotein from transposon TNT 1-94
chr3B	durumMQTL3B.5	TRITD3Bv1G256710	tRNA pseudouridine synthase A G
chr3B	durumMQTL3B.5	TRITD3Bv1G256720	Retrovirus-related Pol polyprotein from transposon TNT 1-94
chr3B	durumMQTL3B.5	TRITD3Bv1G256730	Retrovirus-related Pol polyprotein from transposon TNT 1-94
chr3B	durumMQTL3B.5	TRITD3Bv1G256740	Retrotransposon protein, putative, unclassified
chr3B	durumMQTL3B.5	TRITD3Bv1G256750	Retrotransposon protein, putative, Ty3-gypsy subclass
chr3B	durumMQTL3B.5	TRITD3Bv1G256760	Pol polyprotein TE
chr3B	durumMQTL3B.5	TRITD3Bv1G256770	Phosphate transporter
chr3B	durumMQTL3B.5	TRITD3Bv1G256780	ATP synthase subunit beta G
chr3B	durumMQTL3B.5	TRITD3Bv1G256790	Lipoteichoic acid synthase G
chr3B	durumMQTL3B.5	TRITD3Bv1G256800	RNA-directed DNA polymerase (Reverse transcriptase) Ribonuclease H
chr3B	durumMQTL3B.5	TRITD3Bv1G256810	glutathione S-transferase F4
chr3B	durumMQTL3B.5	TRITD3Bv1G256820	Retrovirus-related Pol polyprotein from transposon TNT 1-94
chr3B	durumMQTL3B.5	TRITD3Bv1G256830	Retrovirus-related Pol polyprotein from transposon TNT 1-94
chr3B	durumMQTL3B.5	TRITD3Bv1G256840	Chromosomal replication initiator protein DnaA G
chr3B	durumMQTL3B.5	TRITD3Bv1G256850	Transposon protein, putative, CACTA, En 2FSpm sub-class
chr3B	durumMQTL3B.5	TRITD3Bv1G256860	Copia-like polyprotein 2Fretrotransposon
chr3B	durumMQTL3B.5	TRITD3Bv1G256870	PIF1-like helicase
chr3B	durumMQTL3B.5	TRITD3Bv1G256880	Transposon protein, putative, CACTA, En 2FSpm sub-class TE
chr3B	durumMQTL3B.5	TRITD3Bv1G256890	RNA-directed DNA polymerase (reverse transcriptase)-related family protein
chr3B	durumMQTL3B.5	TRITD3Bv1G256900	Cysteine protease
chr3B	durumMQTL3B.5	TRITD3Bv1G256910	Transposon protein, putative, CACTA, En 2FSpm sub-class
chr3B	durumMQTL3B.5	TRITD3Bv1G256920	LINE-1 reverse transcriptase like
chr3B	durumMQTL3B.5	TRITD3Bv1G256930	Retrotransposon protein, putative, unclassified TE
chr3B	durumMQTL3B.5	TRITD3Bv1G256940	Transposon protein, putative, CACTA, En 2FSpm sub-class
chr3B	durumMQTL3B.5	TRITD3Bv1G256950	U-box domain-containing protein 52 G
chr3B	durumMQTL3B.5	TRITD3Bv1G256960	Retrovirus-related Pol polyprotein from transposon TNT 1-94
chr3B	durumMQTL3B.5	TRITD3Bv1G256970	Cysteine protease
chr3B	durumMQTL3B.5	TRITD3Bv1G256980	Translation initiation factor IF-2 G
chr3B	durumMQTL3B.5	TRITD3Bv1G256990	Plant regulator RWP-RK family protein G
chr3B	durumMQTL3B.5	TRITD3Bv1G257000	Receptor-like protein kinase
chr3B	durumMQTL3B.5	TRITD3Bv1G257010	Retrotransposon protein, putative, Ty3-gypsy subclass TE
chr3B	durumMQTL3B.5	TRITD3Bv1G257020	Eukaryotic translation initiation factor 3 subunit A G
chr3B	durumMQTL3B.5	TRITD3Bv1G257030	Malate synthase G G
chr3B	durumMQTL3B.5	TRITD3Bv1G257040	Retrotransposon protein, putative, Ty3-gypsy subclass
chr3B	durumMQTL3B.5	TRITD3Bv1G257050	Amino-acid acetyltransferase G
chr3B	durumMQTL3B.5	TRITD3Bv1G257060	Retrotransposon protein, putative, Ty3-gypsy subclass TE
chr3B	durumMQTL3B.5	TRITD3Bv1G257070	Retrovirus-related Pol polyprotein from transposon TNT 1-94 TE
chr3B	durumMQTL3B.5	TRITD3Bv1G257080	Retrovirus-related Pol polyprotein from transposon TNT 1-94
chr3B	durumMQTL3B.5	TRITD3Bv1G257090	tRNA (Guanine(26)-N(2))-dimethyltransferase
chr3B	durumMQTL3B.5	TRITD3Bv1G257100	Gag-pol polyprotein
chr3B	durumMQTL3B.5	TRITD3Bv1G257110	tRNA (Guanine(26)-N(2))-dimethyltransferase
chr3B	durumMQTL3B.5	TRITD3Bv1G257120	uridine kinase-like 3 G
chr3B	durumMQTL3B.5	TRITD3Bv1G257130	ethylene response factor 110 G
chr3B	durumMQTL3B.5	TRITD3Bv1G257140	Pimeloyl-[acyl-carrier protein] methyl ester esterase
chr3B	durumMQTL3B.5	TRITD3Bv1G257150	Retrotransposon protein, putative, unclassified
chr3B	durumMQTL3B.5	TRITD3Bv1G257160	Retrovirus-related Pol polyprotein from transposon TNT 1-94
chr3B	durumMQTL3B.5	TRITD3Bv1G257170	Retrovirus-related Pol polyprotein from transposon TNT 1-94
chr3B	durumMQTL3B.5	TRITD3Bv1G257180	Reverse transcriptase
chr3B	durumMQTL3B.5	TRITD3Bv1G257190	Retrovirus-related Pol polyprotein from transposon TNT 1-94
chr3B	durumMQTL3B.5	TRITD3Bv1G257200	Retrovirus-related Pol polyprotein from transposon TNT 1-94
chr3B	durumMQTL3B.5	TRITD3Bv1G257210	F-box family protein
chr3B	durumMQTL3B.5	TRITD3Bv1G257220	Retrovirus-related Pol polyprotein from transposon TNT 1-94
chr3B	durumMQTL3B.5	TRITD3Bv1G257230	Retrotransposon protein, putative, unclassified TE
chr3B	durumMQTL3B.5	TRITD3Bv1G257240	Acyl-CoA N-acyltransferase with RING 2FFYVE 2FPHD-type zinc finger protein
chr3B	durumMQTL3B.5	TRITD3Bv1G257250	FAR1 family, putative TE
chr3B	durumMQTL3B.5	TRITD3Bv1G257260	Protein FAR1-RELATED SEQUENCE 5 TE
chr3B	durumMQTL3B.5	TRITD3Bv1G257270	Protein FAR1-RELATED SEQUENCE 5
chr3B	durumMQTL3B.5	TRITD3Bv1G257280	Beta-(1,2)-xylosyltransferase G
chr3B	durumMQTL3B.5	TRITD3Bv1G257290	Taxadien-5-alpha-ol O-acetyltransferase G
chr3B	durumMQTL3B.5	TRITD3Bv1G257300	F-box domain containing protein, expressed TE?
chr3B	durumMQTL3B.5	TRITD3Bv1G257310	50S ribosomal protein L11-1
chr3B	durumMQTL3B.5	TRITD3Bv1G257320	Cyclin D2 G
chr3B	durumMQTL3B.5	TRITD3Bv1G257330	Reverse transcriptase
chr3B	durumMQTL3B.5	TRITD3Bv1G257340	TPX2 (targeting protein for Xklp2) protein family G
chr3B	durumMQTL3B.5	TRITD3Bv1G257350	PAX-interacting protein 1
chr3B	durumMQTL3B.5	TRITD3Bv1G257360	Aspartic proteinase nepenthesin-1 G
chr3B	durumMQTL3B.5	TRITD3Bv1G257370	influenza virus NS1A-binding protein G
chr3B	durumMQTL3B.5	TRITD3Bv1G257380	Ubiquitin carboxyl-terminal hydrolase-related protein G
chr3B	durumMQTL3B.5	TRITD3Bv1G257390	Serpin family protein
chr3B	durumMQTL3B.5	TRITD3Bv1G257400	2-oxoglutarate (2OG) and Fe(II)-dependent oxygenase superfamily protein
chr3B	durumMQTL3B.5	TRITD3Bv1G257410	Serpin
chr3B	durumMQTL3B.5	TRITD3Bv1G257420	general regulatory factor 1 G
chr3B	durumMQTL3B.5	TRITD3Bv1G257430	transmembrane protein, putative (DUF594)
chr3B	durumMQTL3B.5	TRITD3Bv1G257440	2-oxoglutarate (2OG) and Fe(II)-dependent oxygenase superfamily protein
chr3B	durumMQTL3B.5	TRITD3Bv1G257450	Protein FAR1-RELATED SEQUENCE 5 TE
chr3B	durumMQTL3B.5	TRITD3Bv1G257460	Eukaryotic peptide chain release factor subunit 1-1
chr3B	durumMQTL3B.5	TRITD3Bv1G257470	SPA (suppressor of phyA-105) protein family G
chr3B	durumMQTL3B.5	TRITD3Bv1G257480	Retrovirus-related Pol polyprotein from transposon TNT 1-94 TE
chr3B	durumMQTL3B.5	TRITD3Bv1G257490	Ubiquitin activating enzyme E1 G
chr3B	durumMQTL3B.5	TRITD3Bv1G257500	ubiquinone biosynthesis COQ9-like protein G
chr3B	durumMQTL3B.5	TRITD3Bv1G257510	Eukaryotic peptide chain release factor subunit 1-1
chr3B	durumMQTL3B.5	TRITD3Bv1G257520	Leucine-rich repeat receptor-like kinase
chr3B	durumMQTL3B.5	TRITD3Bv1G257530	Inositol-tetrakisphosphate 1-kinase G
chr3B	durumMQTL3B.5	TRITD3Bv1G257540	SIGNAL PEPTIDE PEPTIDASE-LIKE 5 G
chr3B	durumMQTL3B.5	TRITD3Bv1G257550	S-adenosylmethionine:tRNA ribosyltransferase-isomerase G
chr3B	durumMQTL3B.5	TRITD3Bv1G257560	Transposable element protein, putative
chr3B	durumMQTL3B.5	TRITD3Bv1G257570	Pentatricopeptide repeat-containing protein
chr3B	durumMQTL3B.5	TRITD3Bv1G257580	40S ribosomal protein G
chr3B	durumMQTL3B.5	TRITD3Bv1G257590	F-box family protein, putative
chr3B	durumMQTL3B.5	TRITD3Bv1G257600	Bifunctional methylenetetrahydrofolate dehydrogenase 2Fcyclohydrolase, mitochondrial
chr3B	durumMQTL3B.5	TRITD3Bv1G257610	Retrotransposon protein, putative, unclassified TE
chr3B	durumMQTL3B.5	TRITD3Bv1G257620	ABI3-like factor G
chr3B	durumMQTL3B.5	TRITD3Bv1G257630	Methionine S-methyltransferase
chr3B	durumMQTL3B.5	TRITD3Bv1G257640	Protein translocase subunit SecE G
chr3B	durumMQTL3B.5	TRITD3Bv1G257650	Transposon protein, putative, CACTA, En 2FSpm sub-class TE
chr3B	durumMQTL3B.5	TRITD3Bv1G257660	Retrotransposon protein, putative, Ty3-gypsy subclass
chr3B	durumMQTL3B.5	TRITD3Bv1G257670	Glucose-repressible alcohol dehydrogenase transcriptional effector G
chr3B	durumMQTL3B.5	TRITD3Bv1G257680	CYS, MET, PRO, and GLY protein 1 G
chr3B	durumMQTL3B.5	TRITD3Bv1G257690	RNA polymerase II transcription mediator G
chr3B	durumMQTL3B.5	TRITD3Bv1G257700	Transposon protein, putative, CACTA, En 2FSpm sub-class TE
chr3B	durumMQTL3B.5	TRITD3Bv1G257710	Transposon protein, putative, CACTA, En 2FSpm sub-class TE
chr3B	durumMQTL3B.5	TRITD3Bv1G257720	photosystem II reaction center PSB28 protein G
chr3B	durumMQTL3B.5	TRITD3Bv1G257730	Cyclin-dependent kinase inhibitor
chr3B	durumMQTL3B.5	TRITD3Bv1G257740	Fidgetin-like protein 1 G
chr3B	durumMQTL3B.5	TRITD3Bv1G257750	RING 2FU-box superfamily protein G
chr3B	durumMQTL3B.5	TRITD3Bv1G257760	Glycerol-3-phosphate dehydrogenase [NAD(+)]
chr3B	durumMQTL3B.5	TRITD3Bv1G257770	Zinc finger protein, putative
chr3B	durumMQTL3B.5	TRITD3Bv1G257780	Zinc finger protein
chr3B	durumMQTL3B.5	TRITD3Bv1G257790	Tyrosyl-DNA phosphodiesterase 2
chr3B	durumMQTL3B.5	TRITD3Bv1G257800	Formate--tetrahydrofolate ligase 2 G
chr3B	durumMQTL3B.5	TRITD3Bv1G257810	Tyrosyl-DNA phosphodiesterase 2
chr3B	durumMQTL3B.5	TRITD3Bv1G257820	Adenine nucleotide alpha hydrolases-like superfamily protein
chr3B	durumMQTL3B.5	TRITD3Bv1G257830	Transposon protein, putative, CACTA, En 2FSpm sub-class
chr3B	durumMQTL3B.5	TRITD3Bv1G257840	Tyrosyl-DNA phosphodiesterase 2
chr3B	durumMQTL3B.5	TRITD3Bv1G257850	Retrovirus-related Pol polyprotein from transposon TNT 1-94
chr3B	durumMQTL3B.5	TRITD3Bv1G257860	Retrovirus-related Pol polyprotein from transposon TNT 1-94
chr3B	durumMQTL3B.5	TRITD3Bv1G257870	Retrovirus-related Pol polyprotein from transposon TNT 1-94
chr3B	durumMQTL3B.5	TRITD3Bv1G257880	Tyrosyl-DNA phosphodiesterase 2
chr3B	durumMQTL3B.5	TRITD3Bv1G257890	Retrovirus-related Pol polyprotein from transposon TNT 1-94
chr3B	durumMQTL3B.5	TRITD3Bv1G257900	Potassium transporter
chr3B	durumMQTL3B.5	TRITD3Bv1G257910	ACT domain repeat 1 G
chr3B	durumMQTL3B.5	TRITD3Bv1G257920	tRNA (guanine-N(7)-)-methyltransferase G
chr3B	durumMQTL3B.5	TRITD3Bv1G257930	CASP-like protein
chr3B	durumMQTL3B.5	TRITD3Bv1G257940	Nuclear factor NF-kappa-B p105 subunit G
chr3B	durumMQTL3B.5	TRITD3Bv1G257950	Leucine-rich repeat receptor-like kinase
chr3B	durumMQTL3B.5	TRITD3Bv1G257960	Retrovirus-related Pol polyprotein from transposon TNT 1-94
chr3B	durumMQTL3B.5	TRITD3Bv1G257970	Retrovirus-related Pol polyprotein from transposon TNT 1-94
chr3B	durumMQTL3B.5	TRITD3Bv1G257980	Retrovirus-related Pol polyprotein from transposon TNT 1-94
chr3B	durumMQTL3B.5	TRITD3Bv1G257990	Leucine-rich repeat receptor-like kinase protein
chr3B	durumMQTL3B.5	TRITD3Bv1G258000	MAR-binding protein, putative, expressed G
chr3B	durumMQTL3B.5	TRITD3Bv1G258010	Pol polyprotein
chr3B	durumMQTL3B.5	TRITD3Bv1G258020	Transposon protein, putative, CACTA, En 2FSpm sub-class
chr3B	durumMQTL3B.5	TRITD3Bv1G258030	Leucine-rich repeat receptor-like kinase
chr3B	durumMQTL3B.5	TRITD3Bv1G258040	NBS-LRR disease resistance protein
chr3B	durumMQTL3B.5	TRITD3Bv1G258050	S-formylglutathione hydrolase
chr6A	durumMQTL6A.3	TRITD6Av1G196340	Phospholipid-transporting ATPase
chr6A	durumMQTL6A.3	TRITD6Av1G196350	Retrovirus-related Pol polyprotein from transposon TNT 1-94 TE
chr6A	durumMQTL6A.3	TRITD6Av1G196360	Peroxidase
chr6A	durumMQTL6A.3	TRITD6Av1G196370	General transcription factor-like zinc finger protein, putative TE?
chr6A	durumMQTL6A.3	TRITD6Av1G196380	zinc finger MYM-type-like protein
chr6A	durumMQTL6A.3	TRITD6Av1G196390	kinase superfamily with octicosapeptide%2FPhox%2FBem1p domain-containing protein G
chr6A	durumMQTL6A.3	TRITD6Av1G196400	B-block-binding subunit of TFIIIC protein G
chr6A	durumMQTL6A.3	TRITD6Av1G196410	Galactose oxidase G
chr6A	durumMQTL6A.3	TRITD6Av1G196420	F-box family protein
chr6A	durumMQTL6A.3	TRITD6Av1G196430	Retrovirus-related Pol polyprotein from transposon TNT 1-94 TE
chr6A	durumMQTL6A.3	TRITD6Av1G196440	Retrotransposon protein, putative, unclassified
chr6A	durumMQTL6A.3	TRITD6Av1G196450	RNA-directed DNA polymerase (Reverse transcriptase) TE
chr6A	durumMQTL6A.3	TRITD6Av1G196460	Protein XRI1 G
chr6A	durumMQTL6A.3	TRITD6Av1G196470	UPF0614 C14orf102-like protein
chr6A	durumMQTL6A.3	TRITD6Av1G196480	Retrovirus-related Pol polyprotein from transposon TNT 1-94
chr6A	durumMQTL6A.3	TRITD6Av1G196490	Retrovirus-related Pol polyprotein from transposon TNT 1-94
chr6A	durumMQTL6A.3	TRITD6Av1G196500	Retrovirus-related Pol polyprotein from transposon TNT 1-94
chr6A	durumMQTL6A.3	TRITD6Av1G196510	Retrovirus-related Pol polyprotein from transposon TNT 1-94 TE
chr6A	durumMQTL6A.3	TRITD6Av1G196520	Retrovirus-related Pol polyprotein from transposon TNT 1-94
chr6A	durumMQTL6A.3	TRITD6Av1G196530	Helicase-related family protein
chr6A	durumMQTL6A.3	TRITD6Av1G196540	alpha%2Fbeta-Hydrolases superfamily protein G
chr6A	durumMQTL6A.3	TRITD6Av1G196550	protein phosphatase 2C and cyclic nucleotide-binding%2Fkinase domain-containing protein G
chr6A	durumMQTL6A.3	TRITD6Av1G196560	Homeobox-leucine zipper family protein G
chr6A	durumMQTL6A.3	TRITD6Av1G196570	B3 domain-containing protein
chr6A	durumMQTL6A.3	TRITD6Av1G196580	Retrovirus-related Pol polyprotein from transposon TNT 1-94
chr6A	durumMQTL6A.3	TRITD6Av1G196590	Retrovirus-related Pol polyprotein from transposon TNT 1-94 TE
chr6A	durumMQTL6A.3	TRITD6Av1G196600	N-acetyltransferase
chr6A	durumMQTL6A.3	TRITD6Av1G196600.2	N-acetyltransferase
chr6B	durumMQTL6B.1	TRITD6Bv1G004320	Mitochondrial transcription termination factor-like
chr6B	durumMQTL6B.1	TRITD6Bv1G004380	Glycosyltransferase
chr6B	durumMQTL6B.1	TRITD6Bv1G004390	Myosin-binding protein H G
chr6B	durumMQTL6B.1	TRITD6Bv1G004400	MATE efflux family protein G
chr6B	durumMQTL6B.1	TRITD6Bv1G004410	Histidine-containing phosphotransfer protein
chr6B	durumMQTL6B.1	TRITD6Bv1G004420	Mitochondrial transcription termination factor-like
chr6B	durumMQTL6B.1	TRITD6Bv1G004430	Thymidine phosphorylase G
chr6B	durumMQTL6B.1	TRITD6Bv1G004440	Pol-polyprotein
chr6B	durumMQTL6B.1	TRITD6Bv1G004450	Retrotransposon protein, putative, Ty3-gypsy subclass
chr6B	durumMQTL6B.1	TRITD6Bv1G004460	Retrotransposon protein, putative, Ty3-gypsy subclass
chr6B	durumMQTL6B.1	TRITD6Bv1G004470	Solute carrier organic anion transporter family member 1C1 G
chr6B	durumMQTL6B.1	TRITD6Bv1G004480	Mitochondrial transcription termination factor-like
chr6B	durumMQTL6B.1	TRITD6Bv1G004490	Zinc finger MYM-type protein 1
chr6B	durumMQTL6B.1	TRITD6Bv1G004500	Serine%2Fthreonine-protein kinase PLK4 G
chr6B	durumMQTL6B.1	TRITD6Bv1G004510	ATP dependent RNA helicase TE?
chr6B	durumMQTL6B.1	TRITD6Bv1G004520	Mitochondrial transcription termination factor-like
chr6B	durumMQTL6B.1	TRITD6Bv1G004530	Pentatricopeptide repeat (PPR) superfamily protein G
chr6B	durumMQTL6B.1	TRITD6Bv1G004540	Receptor-kinase, putative
chr6B	durumMQTL6B.1	TRITD6Bv1G004550	Leucine-rich repeat receptor-like protein kinase family protein
chr6B	durumMQTL6B.1	TRITD6Bv1G004560	Mitochondrial transcription termination factor-like
chr6B	durumMQTL6B.1	TRITD6Bv1G004570	Inositol phosphate phosphatase SopB G
chr6B	durumMQTL6B.1	TRITD6Bv1G004580	B3 domain-containing protein
chr6B	durumMQTL6B.1	TRITD6Bv1G004590	Mitochondrial transcription termination factor-like
chr6B	durumMQTL6B.1	TRITD6Bv1G004600	Protein transport protein SEC16B-like protein
chr6B	durumMQTL6B.1	TRITD6Bv1G004610	Inositol monophosphatase 3 G
chr6B	durumMQTL6B.1	TRITD6Bv1G004620	Ripening related protein family
chr6B	durumMQTL6B.1	TRITD6Bv1G004630	Ripening related protein family
chr6B	durumMQTL6B.1	TRITD6Bv1G004640	Aspartate aminotransferase
chr6B	durumMQTL6B.1	TRITD6Bv1G004650	Protein kinase
chr6B	durumMQTL6B.1	TRITD6Bv1G004660	Mitochondrial transcription termination factor-like
chr6B	durumMQTL6B.1	TRITD6Bv1G004670	Glycosyltransferase
chr6B	durumMQTL6B.1	TRITD6Bv1G004680	Glycosyltransferase
chr6B	durumMQTL6B.1	TRITD6Bv1G004690	Mitochondrial transcription termination factor-like
chr6B	durumMQTL6B.1	TRITD6Bv1G004700	Lysosomal-associated transmembrane protein 4A G
chr6B	durumMQTL6B.1	TRITD6Bv1G004710	Mitochondrial transcription termination factor-like
chr6B	durumMQTL6B.1	TRITD6Bv1G004720	Mitochondrial transcription termination factor-like
chr6B	durumMQTL6B.1	TRITD6Bv1G004730	Transposon protein, putative, Mutator sub-class
chr6B	durumMQTL6B.1	TRITD6Bv1G004740	Mitochondrial transcription termination factor-like
chr6B	durumMQTL6B.1	TRITD6Bv1G004750	glucan synthase-like 10 G
chr6B	durumMQTL6B.1	TRITD6Bv1G004760	Ribosomal RNA small subunit methyltransferase A G
chr6B	durumMQTL6B.1	TRITD6Bv1G004770	Mitochondrial transcription termination factor-like
chr6B	durumMQTL6B.1	TRITD6Bv1G004780	tRNA (guanine-N(1)-)-methyltransferase G
chr6B	durumMQTL6B.1	TRITD6Bv1G004790	Histidine-containing phosphotransfer protein
chr6B	durumMQTL6B.1	TRITD6Bv1G004800	Retrotransposon protein, putative, Ty3-gypsy subclass TE
chr6B	durumMQTL6B.1	TRITD6Bv1G004810	Mitochondrial transcription termination factor-like
chr6B	durumMQTL6B.1	TRITD6Bv1G004820	Retrovirus-related pol polyprotein from transposon tnt 1-94
chr6B	durumMQTL6B.1	TRITD6Bv1G004830	Mitochondrial transcription termination factor-like
chr6B	durumMQTL6B.1	TRITD6Bv1G004840	Retrovirus-related Pol polyprotein from transposon TNT 1-94 TE
chr6B	durumMQTL6B.1	TRITD6Bv1G004850	Retrotransposon protein, putative, unclassified
chr6B	durumMQTL6B.1	TRITD6Bv1G004860	Retrovirus-related Pol polyprotein from transposon TNT 1-94 TE
chr6B	durumMQTL6B.1	TRITD6Bv1G004870	Retrovirus-related Pol polyprotein from transposon TNT 1-94
chr6B	durumMQTL6B.1	TRITD6Bv1G004880	Retrovirus-related Pol polyprotein from transposon TNT 1-94
chr6B	durumMQTL6B.1	TRITD6Bv1G004890	ELF4-like 2 G
chr6B	durumMQTL6B.1	TRITD6Bv1G004900	Retrotransposon protein, putative, Ty3-gypsy subclass TE
chr6B	durumMQTL6B.1	TRITD6Bv1G004910	Retrovirus-related Pol polyprotein from transposon TNT 1-94
chr6B	durumMQTL6B.1	TRITD6Bv1G004920	Retrovirus-related Pol polyprotein from transposon TNT 1-94
chr6B	durumMQTL6B.1	TRITD6Bv1G004930	Thaumatin-like protein G
chr6B	durumMQTL6B.1	TRITD6Bv1G004940	AGAMOUS-like MADS-box protein
chr6B	durumMQTL6B.1	TRITD6Bv1G004950	Myotubularin
chr6B	durumMQTL6B.1	TRITD6Bv1G004960	Protease inhibito/seed storage/lipid transfer family protein
chr6B	durumMQTL6B.1	TRITD6Bv1G004970	Protein kinase-like
chr6B	durumMQTL6B.1	TRITD6Bv1G004980	Polynucleotidyl transferase, ribonuclease H-like superfamily protein
chr6B	durumMQTL6B.1	TRITD6Bv1G004990	Thaumatin-like protein 1 G
chr6B	durumMQTL6B.1	TRITD6Bv1G005000	Retrovirus-related Pol polyprotein from transposon TNT 1-94
chr6B	durumMQTL6B.1	TRITD6Bv1G005010	BMP%2Fretinoic acid-inducible neural-specific protein 1 G
chr6B	durumMQTL6B.1	TRITD6Bv1G005020	nuclear pore complex protein (DUF3414) G
chr6B	durumMQTL6B.1	TRITD6Bv1G005030	nuclear pore complex protein (DUF3414) G
chr6B	durumMQTL6B.1	TRITD6Bv1G005040	Retrovirus-related Pol polyprotein from transposon 17.6 TE
chr6B	durumMQTL6B.1	TRITD6Bv1G005050	Acetyltransferase component of pyruvate dehydrogenase complex
chr6B	durumMQTL6B.1	TRITD6Bv1G005060	nuclear pore complex protein (DUF3414) G
chr6B	durumMQTL6B.1	TRITD6Bv1G005070	28S ribosomal S34 protein
chr6B	durumMQTL6B.1	TRITD6Bv1G005080	Spc97 %2F Spc98 family of spindle pole body (SBP) component G
chr6B	durumMQTL6B.1	TRITD6Bv1G005090	Polyadenylate-binding protein-interacting protein 4
chr6B	durumMQTL6B.1	TRITD6Bv1G005100	Cytochrome P450
chr6B	durumMQTL6B.1	TRITD6Bv1G005110	Cytochrome P450
chr6B	durumMQTL6B.1	TRITD6Bv1G005120	Succinylglutamate desuccinylase G
chr6B	durumMQTL6B.1	TRITD6Bv1G005130	Phosphoenolpyruvate carboxylase G
chr6B	durumMQTL6B.1	TRITD6Bv1G005140	Mitochondrial inner membrane protease subunit 1
chr6B	durumMQTL6B.1	TRITD6Bv1G005150	tRNA uridine 5-carboxymethylaminomethyl modification enzyme MnmG G
chr6B	durumMQTL6B.1	TRITD6Bv1G005160	S-adenosyl-L-methionine-dependent methyltransferases superfamily protein
chr6B	durumMQTL6B.1	TRITD6Bv1G005170	Transposon protein, putative, CACTA, En%2FSpm sub-class
chr6B	durumMQTL6B.1	TRITD6Bv1G005180	basic helix-loop-helix (bHLH) DNA-binding superfamily protein G
chr6B	durumMQTL6B.1	TRITD6Bv1G005190	Retrovirus-related Pol polyprotein from transposon TNT 1-94
chr6B	durumMQTL6B.1	TRITD6Bv1G005200	Retrovirus-related Pol polyprotein from transposon TNT 1-94 TE
chr6B	durumMQTL6B.1	TRITD6Bv1G005210	Transposon protein, putative, CACTA, En%2FSpm sub-class
chr6B	durumMQTL6B.1	TRITD6Bv1G005220	Mitochondrial transcription termination factor-like
chr6B	durumMQTL6B.1	TRITD6Bv1G005230	Retrotransposon protein, putative, unclassified TE
chr6B	durumMQTL6B.1	TRITD6Bv1G005240	Retrotransposon protein, putative, Ty3-gypsy subclass
chr6B	durumMQTL6B.1	TRITD6Bv1G005250	Retrotransposon protein, putative, unclassified, expressed TE
chr6B	durumMQTL6B.1	TRITD6Bv1G005260	Retrotransposon protein, putative, Ty3-gypsy subclass
chr6B	durumMQTL6B.1	TRITD6Bv1G005270	Histone-lysine N-methyltransferase NSD3 G
chr6B	durumMQTL6B.1	TRITD6Bv1G005280	Ribosome-binding factor A G
chr6B	durumMQTL6B.1	TRITD6Bv1G005290	Transposon protein, putative, CACTA, En%2FSpm sub-class
chr6B	durumMQTL6B.1	TRITD6Bv1G005300	Transposon protein, putative, CACTA, En%2FSpm sub-class TE
chr6B	durumMQTL6B.1	TRITD6Bv1G005310	D-3-phosphoglycerate dehydrogenase G
chr6B	durumMQTL6B.1	TRITD6Bv1G005320	Retrotransposon protein, putative, Ty3-gypsy subclass
chr6B	durumMQTL6B.1	TRITD6Bv1G005330	Retrotransposon protein, putative, Ty3-gypsy subclass
chr6B	durumMQTL6B.1	TRITD6Bv1G005340	Aspartyl%2Fglutamyl-tRNA(Asn%2FGln) amidotransferase subunit B G
chr6B	durumMQTL6B.1	TRITD6Bv1G005350	NBS-LRR resistance-like protein
chr6B	durumMQTL6B.1	TRITD6Bv1G005360	Retrotransposon protein, putative, unclassified
chr6B	durumMQTL6B.1	TRITD6Bv1G005370	Acid beta-fructofuranosidase
chr6B	durumMQTL6B.1	TRITD6Bv1G005380	P-loop containing nucleoside triphosphate hydrolases superfamily protein G
chr6B	durumMQTL6B.1	TRITD6Bv1G005390	Wall-associated receptor kinase 3 G
chr6B	durumMQTL6B.1	TRITD6Bv1G005400	NBS-LRR resistance-like protein
chr6B	durumMQTL6B.1	TRITD6Bv1G005410	Retrovirus-related Pol polyprotein from transposon TNT 1-94
chr6B	durumMQTL6B.1	TRITD6Bv1G005420	Gag-Pol polyprotein
chr6B	durumMQTL6B.1	TRITD6Bv1G005430	Retrotransposon protein, putative, unclassified
chr6B	durumMQTL6B.1	TRITD6Bv1G005440	Queuine tRNA-ribosyltransferase G
chr6B	durumMQTL6B.1	TRITD6Bv1G005450	Acid beta-fructofuranosidase
chr6B	durumMQTL6B.1	TRITD6Bv1G005460	Double Clp-N motif-containing P-loop nucleoside triphosphate hydrolases superfamily protein G
chr6B	durumMQTL6B.1	TRITD6Bv1G005470	Retrovirus-related Pol polyprotein from transposon TNT 1-94 TE
chr6B	durumMQTL6B.1	TRITD6Bv1G005480	Transposon protein, putative, CACTA, En%2FSpm sub-class TE
chr6B	durumMQTL6B.1	TRITD6Bv1G005490	Transposon protein, putative, CACTA, En%2FSpm sub-class TE
chr6B	durumMQTL6B.1	TRITD6Bv1G005500	F-box%2FRNI-like superfamily protein TE?
chr6B	durumMQTL6B.1	TRITD6Bv1G005510	Disease resistance protein (TIR-NBS-LRR class) family G
chr6B	durumMQTL6B.1	TRITD6Bv1G005520	DNA helicase%2Fprimase complex-associated protein TE?
chr6B	durumMQTL6B.1	TRITD6Bv1G005530	NBS-LRR disease resistance protein, putative, expressed
chr6B	durumMQTL6B.1	TRITD6Bv1G005540	Elongation factor 4 G
chr6B	durumMQTL6B.1	TRITD6Bv1G005550	Retrovirus-related Pol polyprotein from transposon TNT 1-94
chr6B	durumMQTL6B.1	TRITD6Bv1G005560	Elongation factor 4 G
chr6B	durumMQTL6B.1	TRITD6Bv1G005570	Hydroxycinnamoyl-CoA shikimate/quinate hydroxycinnamoyltransferase
chr6B	durumMQTL6B.1	TRITD6Bv1G005580	Ll-diaminopimelate aminotransferase chloroplast G
chr6B	durumMQTL6B.1	TRITD6Bv1G005590	Retrovirus-related Pol polyprotein from transposon 17.6
chr6B	durumMQTL6B.1	TRITD6Bv1G005600	Carbamoyl-phosphate synthase large chain
chr6B	durumMQTL6B.1	TRITD6Bv1G005610	Retrovirus-related Pol polyprotein from transposon TNT 1-94
chr6B	durumMQTL6B.1	TRITD6Bv1G005620	Retrovirus-related Pol polyprotein from transposon TNT 1-94
chr6B	durumMQTL6B.1	TRITD6Bv1G005630	tRNA-specific 2-thiouridylase MnmA
chr6B	durumMQTL6B.1	TRITD6Bv1G005640	Zinc finger with UFM1-specific peptidase domain protein
chr6B	durumMQTL6B.1	TRITD6Bv1G005650	NBS-type putative resistance protein G
chr6B	durumMQTL6B.1	TRITD6Bv1G005660	F-box family protein
chr6B	durumMQTL6B.1	TRITD6Bv1G005670	Ubiquitin-like modifier-activating enzyme ATG7 G
chr6B	durumMQTL6B.1	TRITD6Bv1G005680	MADS box transcription factor G
chr6B	durumMQTL6B.1	TRITD6Bv1G005690	Retrovirus-related Pol polyprotein from transposon TNT 1-94
chr6B	durumMQTL6B.1	TRITD6Bv1G005700	Retrovirus-related Pol polyprotein from transposon TNT 1-94 TE
chr6B	durumMQTL6B.1	TRITD6Bv1G005710	Retrovirus-related Pol polyprotein from transposon TNT 1-94
chr6B	durumMQTL6B.1	TRITD6Bv1G005720	Retrovirus-related Pol polyprotein from transposon TNT 1-94
chr6B	durumMQTL6B.1	TRITD6Bv1G005730	Transposon protein, putative, CACTA, En%2FSpm sub-class
chr6B	durumMQTL6B.1	TRITD6Bv1G005740	Transposon Ty3-I Gag-Pol polyprotein
chr6B	durumMQTL6B.1	TRITD6Bv1G005750	Transposon Ty3-I Gag-Pol polyprotein
chr6B	durumMQTL6B.1	TRITD6Bv1G005760	Leucine-rich repeat receptor-like protein kinase family protein, putative
chr6B	durumMQTL6B.1	TRITD6Bv1G005770	Leucine-rich repeat receptor-like protein kinase family protein
chr6B	durumMQTL6B.1	TRITD6Bv1G005780	Retrovirus-related Pol polyprotein from transposon TNT 1-94
chr6B	durumMQTL6B.1	TRITD6Bv1G005790	Retrovirus-related Pol polyprotein from transposon TNT 1-94
chr6B	durumMQTL6B.1	TRITD6Bv1G005800	Retrovirus-related Pol polyprotein from transposon TNT 1-94 TE
chr6B	durumMQTL6B.1	TRITD6Bv1G005810	AP-5 complex subunit beta-like protein G
chr6B	durumMQTL6B.1	TRITD6Bv1G005820	NAC domain protein
chr6B	durumMQTL6B.1	TRITD6Bv1G005830	Retrovirus-related Pol polyprotein from transposon TNT 1-94
chr6B	durumMQTL6B.1	TRITD6Bv1G005840	Elongation factor 4 G
chr6B	durumMQTL6B.1	TRITD6Bv1G005850	Transposon protein, putative, CACTA, En%2FSpm sub-class TE
chr6B	durumMQTL6B.1	TRITD6Bv1G005860	Transposon protein, putative, CACTA, En%2FSpm sub-class
chr6B	durumMQTL6B.1	TRITD6Bv1G005870	Deoxyuridine 5%27-triphosphate nucleotidohydrolase G
chr6B	durumMQTL6B.1	TRITD6Bv1G005880	Receptor-like protein kinase
chr6B	durumMQTL6B.1	TRITD6Bv1G005890	CHCH domain protein G
chr6B	durumMQTL6B.1	TRITD6Bv1G005900	DEAD%2FDEAH box RNA helicase family protein TE?
chr6B	durumMQTL6B.1	TRITD6Bv1G005910	Disease resistance protein (NBS-LRR class) family
chr6B	durumMQTL6B.1	TRITD6Bv1G005920	Disease resistance protein RPM1
chr6B	durumMQTL6B.1	TRITD6Bv1G005930	retinoblastoma-related 1 G
chr6B	durumMQTL6B.1	TRITD6Bv1G005940	U5 small nuclear ribonucleoprotein helicase
chr7A	durumMQTL7A.1	TRITD7Av1G030350	pre-mRNA-splicing factor CWC22-like protein (DUF3245)
chr7A	durumMQTL7A.1	TRITD7Av1G030360	abscisic aldehyde oxidase 3 G
chr7A	durumMQTL7A.1	TRITD7Av1G030370	Exostosin family protein
chr7A	durumMQTL7A.1	TRITD7Av1G030380	AT4G29520-like protein G
chr7A	durumMQTL7A.1	TRITD7Av1G030390	WRKY DNA-binding protein 72 G
chr7A	durumMQTL7A.1	TRITD7Av1G030400	Zinc finger (C3HC4-type RING finger) family protein TE?
chr7A	durumMQTL7A.1	TRITD7Av1G030410	Glycosyltransferases G
chr7A	durumMQTL7A.1	TRITD7Av1G030420	HXXXD-type acyl-transferase family protein
chr7A	durumMQTL7A.1	TRITD7Av1G030430	HXXXD-type acyl-transferase family protein
chr7A	durumMQTL7A.1	TRITD7Av1G030440	MADS-box transcription factor family protein
chr7A	durumMQTL7A.1	TRITD7Av1G030450	Anthranilate N-benzoyltransferase protein, putative
chr7A	durumMQTL7A.1	TRITD7Av1G030460	pre-mRNA-splicing factor of RES complex protein G
chr7A	durumMQTL7A.1	TRITD7Av1G030470	F-box domain containing protein TE
chr7A	durumMQTL7A.1	TRITD7Av1G030480	Hydroxycinnamoyl transferase
chr7A	durumMQTL7A.1	TRITD7Av1G030490	Retrovirus-related Pol polyprotein from transposon TNT 1-94
chr7A	durumMQTL7A.1	TRITD7Av1G030500	MADS-box transcription factor family protein
chr7A	durumMQTL7A.1	TRITD7Av1G030510	U6 snRNA-associated Sm-like protein LSm6 G
chr7A	durumMQTL7A.1	TRITD7Av1G030520	S-adenosyl-L-methionine-dependent methyltransferases superfamily protein G
chr7A	durumMQTL7A.1	TRITD7Av1G030530	Retrovirus-related Pol polyprotein from transposon TNT 1-94
chr7A	durumMQTL7A.1	TRITD7Av1G030540	Retrovirus-related Pol polyprotein from transposon TNT 1-94
chr7A	durumMQTL7A.1	TRITD7Av1G030550	DNA topoisomerase 3-alpha G
chr7A	durumMQTL7A.1	TRITD7Av1G030560	Protein kinase
chr7A	durumMQTL7A.1	TRITD7Av1G030570	Cysteine-rich receptor kinase
chr7A	durumMQTL7A.1	TRITD7Av1G030580	Ketol-acid reductoisomerase G
chr7A	durumMQTL7A.1	TRITD7Av1G030590	Adenylate cyclase
chr7A	durumMQTL7A.1	TRITD7Av1G030600	Oligopeptide transporter, putative
chr7A	durumMQTL7A.1	TRITD7Av1G030610	Apyrase
chr7A	durumMQTL7A.1	TRITD7Av1G030620	Ubiquitin
chr7A	durumMQTL7A.1	TRITD7Av1G030630	Transposon protein, putative, CACTA, En%2FSpm sub-class
chr7A	durumMQTL7A.1	TRITD7Av1G030640	Transposon protein, putative, CACTA, En%2FSpm sub-class
chr7A	durumMQTL7A.1	TRITD7Av1G030650	Transposon protein, putative, CACTA, En%2FSpm sub-class
chr7A	durumMQTL7A.1	TRITD7Av1G030660	Transposon protein, putative, CACTA, En%2FSpm sub-class
chr7A	durumMQTL7A.1	TRITD7Av1G030670	Transposon Ty3-I Gag-Pol polyprotein
chr7A	durumMQTL7A.1	TRITD7Av1G030680	dihydrodipicolinate synthase 1 G
chr7A	durumMQTL7A.1	TRITD7Av1G030690	Gag-Pol polyprotein
chr7A	durumMQTL7A.1	TRITD7Av1G030700	Retrovirus-related Pol polyprotein from transposon TNT 1-94 TE
chr7A	durumMQTL7A.1	TRITD7Av1G030710	Transposon protein, putative, CACTA, En%2FSpm sub-class TE
chr7A	durumMQTL7A.1	TRITD7Av1G030720	Retrovirus-related Pol polyprotein from transposon TNT 1-94 TE
chr7A	durumMQTL7A.1	TRITD7Av1G030730	Retrotransposon protein, putative, unclassified
chr7A	durumMQTL7A.1	TRITD7Av1G030740	Retrovirus-related Pol polyprotein from transposon TNT 1-94
chr7A	durumMQTL7A.1	TRITD7Av1G030750	Retrovirus-related Pol polyprotein from transposon TNT 1-94
chr7A	durumMQTL7A.1	TRITD7Av1G030760	ATP-dependent Clp protease proteolytic subunit G
chr7A	durumMQTL7A.1	TRITD7Av1G030770	Retrotransposon protein, putative, Ty3-gypsy subclass
chr7A	durumMQTL7A.1	TRITD7Av1G030780	Polyubiquitin
chr7A	durumMQTL7A.1	TRITD7Av1G030790	F-box plant-like protein, putative
chr7A	durumMQTL7A.1	TRITD7Av1G030800	Protein GrpE G
chr7A	durumMQTL7A.1	TRITD7Av1G030810	NH(3)-dependent NAD(+) synthetase G
chr7A	durumMQTL7A.1	TRITD7Av1G030820	Retrotransposon protein, putative, Ty1-copia subclass
chr7A	durumMQTL7A.1	TRITD7Av1G030830	Protein kinase superfamily protein G
chr7A	durumMQTL7A.1	TRITD7Av1G030840	F-box plant-like protein, putative
chr7A	durumMQTL7A.1	TRITD7Av1G030850	Polyubiquitin
chr7A	durumMQTL7A.1	TRITD7Av1G030860	Retrovirus-related Pol polyprotein from transposon TNT 1-94
chr7A	durumMQTL7A.1	TRITD7Av1G030870	Coatomer subunit gamma-2 G
chr7A	durumMQTL7A.1	TRITD7Av1G030880	zinc finger MYM-type-like protein TE?
chr7A	durumMQTL7A.1	TRITD7Av1G030890	Calcium ion binding protein
chr7A	durumMQTL7A.1	TRITD7Av1G030900	HXXXD-type acyl-transferase family protein
chr7A	durumMQTL7A.1	TRITD7Av1G030910	DnaJ domain containing protein, expressed G
chr7A	durumMQTL7A.1	TRITD7Av1G030920	NAC domain-containing protein
chr7A	durumMQTL7A.1	TRITD7Av1G030930	RNA-binding family protein
chr7A	durumMQTL7A.1	TRITD7Av1G030940	Anthocyanin 5-aromatic acyltransferase
chr7A	durumMQTL7A.1	TRITD7Av1G030950	Retrovirus-related Pol polyprotein from transposon TNT 1-94
chr7A	durumMQTL7A.1	TRITD7Av1G030960	CsAtPR5 G
chr7A	durumMQTL7A.1	TRITD7Av1G030970	ABC transporter ATP-binding protein YtrE
chr7A	durumMQTL7A.1	TRITD7Av1G030980	Pleiotropic drug resistance ABC transporter
chr7A	durumMQTL7A.1	TRITD7Av1G030990	ABC transporter family protein
chr7A	durumMQTL7A.1	TRITD7Av1G031000	DNA repair protein RadA-like protein
chr7A	durumMQTL7A.1	TRITD7Av1G031010	ATP-dependent 6-phosphofructokinase
chr7A	durumMQTL7A.1	TRITD7Av1G031020	Electron transport complex subunit B G
chr7A	durumMQTL7A.1	TRITD7Av1G031030	CDK5 regulatory subunit-associated protein 3 G
chr7A	durumMQTL7A.1	TRITD7Av1G031040	transmembrane protein, putative (DUF594)
chr7A	durumMQTL7A.1	TRITD7Av1G031050	Zinc finger protein MAGPIE TE?
chr7A	durumMQTL7A.1	TRITD7Av1G031060	Ubiquitin-like modifier-activating enzyme 5
chr7A	durumMQTL7A.1	TRITD7Av1G031070	Retrotransposon protein, putative, unclassified
chr7A	durumMQTL7A.1	TRITD7Av1G031080	2,3,4,5-tetrahydropyridine-2,6-dicarboxylate N-acetyltransferase
chr7A	durumMQTL7A.1	TRITD7Av1G031090	Dual specificity protein phosphatase family protein
chr7A	durumMQTL7A.1	TRITD7Av1G031100	Retrotransposon protein, putative, Ty3-gypsy subclass
chr7A	durumMQTL7A.1	TRITD7Av1G031110	Profilin
chr7A	durumMQTL7A.1	TRITD7Av1G031120	Transposable element protein, putative, Retrotrans_gag
chr7A	durumMQTL7A.1	TRITD7Av1G031130	Retrovirus-related Pol polyprotein from transposon TNT 1-94 TE
chr7A	durumMQTL7A.1	TRITD7Av1G031140	Transposon protein, putative, CACTA, En%2FSpm sub-class
chr7A	durumMQTL7A.1	TRITD7Av1G031150	Transposon protein, putative, CACTA, En%2FSpm sub-class
chr7A	durumMQTL7A.1	TRITD7Av1G031160	3-ketoacyl-CoA synthase
chr7A	durumMQTL7A.1	TRITD7Av1G031170	3-ketoacyl-CoA synthase
chr7A	durumMQTL7A.1	TRITD7Av1G031180	Glutathione S-transferase T3 G
chr7A	durumMQTL7A.1	TRITD7Av1G031190	Retrovirus-related Pol polyprotein from transposon TNT 1-94
chr7A	durumMQTL7A.1	TRITD7Av1G031200	CELLULOSE SYNTHASE INTERACTIVE 2 G
chr7A	durumMQTL7A.1	TRITD7Av1G031210	lysine ketoglutarate reductase trans-splicing protein (DUF707) G
chr7A	durumMQTL7A.1	TRITD7Av1G031220	Pentatricopeptide repeat-containing protein G
chr7A	durumMQTL7A.1	TRITD7Av1G031230	Mediator complex, subunit Med7 G
chr7A	durumMQTL7A.1	TRITD7Av1G031240	Lysylphosphatidylglycerol biosynthesis bifunctional protein LysX G
chr7A	durumMQTL7A.1	TRITD7Av1G031250	Glucose-6-phosphate 1-dehydrogenase G
chr7A	durumMQTL7A.1	TRITD7Av1G031260	3-ketoacyl-CoA synthase
chr7A	durumMQTL7A.1	TRITD7Av1G031270	Cytochrome P450 family protein, expressed
chr7A	durumMQTL7A.1	TRITD7Av1G031280	Retrovirus-related Pol polyprotein from transposon TNT 1-94
chr7A	durumMQTL7A.1	TRITD7Av1G031290	Retrovirus-related Pol polyprotein from transposon TNT 1-94 TE
chr7A	durumMQTL7A.1	TRITD7Av1G031300	Retrovirus-related Pol polyprotein from transposon TNT 1-94
chr7A	durumMQTL7A.1	TRITD7Av1G031310	3-ketoacyl-CoA synthase
chr7A	durumMQTL7A.1	TRITD7Av1G031320	GTP binding Elongation factor Tu family protein G
chr7A	durumMQTL7A.1	TRITD7Av1G031330	3-ketoacyl-CoA synthase
chr7A	durumMQTL7A.1	TRITD7Av1G031340	Saccharopine dehydrogenase
chr7A	durumMQTL7A.1	TRITD7Av1G031350	hydroxysteroid dehydrogenase 3
chr7A	durumMQTL7A.1	TRITD7Av1G031360	Fatty acid hydroxylase superfamily protein
chr7A	durumMQTL7A.1	TRITD7Av1G031370	Inositol-tetrakisphosphate 1-kinase G
chr7A	durumMQTL7A.1	TRITD7Av1G031380	3-ketoacyl-CoA synthase
chr7A	durumMQTL7A.1	TRITD7Av1G031390	3-ketoacyl-CoA synthase
chr7A	durumMQTL7A.1	TRITD7Av1G031400	NADH-quinone oxidoreductase chain 3 G
chr7A	durumMQTL7A.1	TRITD7Av1G031410	Protein FAR1-RELATED SEQUENCE 5 TE
chr7A	durumMQTL7A.1	TRITD7Av1G031420	Retrovirus-related Pol polyprotein from transposon TNT 1-94 TE
chr7A	durumMQTL7A.1	TRITD7Av1G031430	Retrovirus-related Pol polyprotein from transposon TNT 1-94
chr7A	durumMQTL7A.1	TRITD7Av1G031440	Retrotransposon protein, putative, unclassified, expressed
chr7A	durumMQTL7A.1	TRITD7Av1G031450	Transposon protein, putative, CACTA, En%2FSpm sub-class TE
chr7A	durumMQTL7A.1	TRITD7Av1G031460	Transposon protein, putative, CACTA, En%2FSpm sub-class
chr7A	durumMQTL7A.1	TRITD7Av1G031470	Retrovirus-related Pol polyprotein from transposon TNT 1-94 TE
chr7A	durumMQTL7A.1	TRITD7Av1G031480	Zinc finger, B-box
chr7A	durumMQTL7A.1	TRITD7Av1G031490	pumilio 6 G
chr7A	durumMQTL7A.1	TRITD7Av1G031500	Retrovirus-related Pol polyprotein from transposon TNT 1-94 TE
chr7A	durumMQTL7A.1	TRITD7Av1G031510	Gag-pol polyprotein
chr7A	durumMQTL7A.1	TRITD7Av1G031520	Retrovirus-related Pol polyprotein from transposon TNT 1-94
chr7A	durumMQTL7A.1	TRITD7Av1G031530	Pol polyprotein
chr7A	durumMQTL7A.1	TRITD7Av1G031540	Retrotransposon protein, putative, Ty3-gypsy subclass
chr7A	durumMQTL7A.1	TRITD7Av1G031550	Retrovirus-related Pol polyprotein from transposon TNT 1-94
chr7A	durumMQTL7A.1	TRITD7Av1G031560	WAT1-related protein
chr7A	durumMQTL7A.1	TRITD7Av1G031570	WAT1-related protein
chr7A	durumMQTL7A.1	TRITD7Av1G031580	Inhibitor protein
chr7A	durumMQTL7A.1	TRITD7Av1G031590	Transposon protein, putative, CACTA, En%2FSpm sub-class
chr7A	durumMQTL7A.1	TRITD7Av1G031600	WAT1-related protein
chr7A	durumMQTL7A.1	TRITD7Av1G031610	Inhibitor protein
chr7A	durumMQTL7A.1	TRITD7Av1G031620	Glutathione S-transferase T3
chr7A	durumMQTL7A.1	TRITD7Av1G031630	Transposon protein, putative, Pong sub-class TE
chr7A	durumMQTL7A.1	TRITD7Av1G031640	Phosphate translocator-related family protein
chr7A	durumMQTL7A.1	TRITD7Av1G031650	RNA-binding (RRM%2FRBD%2FRNP motif) family protein G
chr7A	durumMQTL7A.1	TRITD7Av1G031660	Sister chromatid cohesion 1 protein 1
chr7A	durumMQTL7A.1	TRITD7Av1G031670	Transposon protein, putative, CACTA, En%2FSpm sub-class TE
chr7A	durumMQTL7A.1	TRITD7Av1G031680	Transposon protein, putative, CACTA, En%2FSpm sub-class, expressed
chr7A	durumMQTL7A.1	TRITD7Av1G031690	GDSL-like Lipase%2FAcylhydrolase superfamily protein G
chr7A	durumMQTL7A.1	TRITD7Av1G031700	Retrotransposon protein, putative, unclassified
chr7A	durumMQTL7A.1	TRITD7Av1G031710	Transposon protein, putative, CACTA, En%2FSpm sub-class TE
chr7A	durumMQTL7A.1	TRITD7Av1G031720	Transposon protein, putative, CACTA, En%2FSpm sub-class
chr7A	durumMQTL7A.1	TRITD7Av1G031730	RNA-binding KH domain-containing protein G
chr7A	durumMQTL7A.1	TRITD7Av1G031740	Glutamyl-tRNA(Gln) amidotransferase subunit B, chloroplastic%2Fmitochondrial G
chr7A	durumMQTL7A.1	TRITD7Av1G031750	Phosphoribosylformylglycinamidine synthase subunit PurL G
chr7A	durumMQTL7A.1	TRITD7Av1G031760	nudix hydrolase homolog 2 G
chr7A	durumMQTL7A.1	TRITD7Av1G031770	Disease resistance protein (TIR-NBS-LRR class) family G
chr7A	durumMQTL7A.1	TRITD7Av1G031780	GDSL-like Lipase%2FAcylhydrolase superfamily protein G
chr7A	durumMQTL7A.1	TRITD7Av1G031790	Retrotransposon protein, putative, Ty3-gypsy subclass TE
chr7A	durumMQTL7A.1	TRITD7Av1G031800	Transposon Ty3-I Gag-Pol polyprotein
chr7A	durumMQTL7A.1	TRITD7Av1G031810	Suppressor of gene silencing 3, putative G
chr7A	durumMQTL7A.1	TRITD7Av1G031820	LINE-1 reverse transcriptase like
chr7A	durumMQTL7A.1	TRITD7Av1G031830	AMP-dependent synthetase and ligase family protein G
chr7A	durumMQTL7A.1	TRITD7Av1G031840	spindle pole body-associated protein G
chr7A	durumMQTL7A.1	TRITD7Av1G031850	E3 ubiquitin-protein ligase KEG G
chr7A	durumMQTL7A.1	TRITD7Av1G031860	3-deoxy-D-manno-octulosonate 8-phosphate phosphatase KdsC G
chr7A	durumMQTL7A.1	TRITD7Av1G031870	Proteasome subunit beta type
chr7A	durumMQTL7A.1	TRITD7Av1G031880	Alpha%2Fbeta-hydrolase superfamily protein
chr7A	durumMQTL7A.1	TRITD7Av1G031890	Disease resistance protein RPP13
chr7A	durumMQTL7A.1	TRITD7Av1G031900	P-loop containing nucleoside triphosphate hydrolases superfamily protein G
chr7A	durumMQTL7A.1	TRITD7Av1G031910	Transposon protein, putative, CACTA, En%2FSpm sub-class
chr7A	durumMQTL7A.1	TRITD7Av1G031920	Disease resistance protein Rpp8-like protein G
chr7A	durumMQTL7A.1	TRITD7Av1G031930	F-box protein
chr7A	durumMQTL7A.1	TRITD7Av1G031940	Testis- and ovary-specific PAZ domain-containing protein 1 G
chr7A	durumMQTL7A.1	TRITD7Av1G031950	Thiopurine S-methyltransferase family protein, expressed
chr7A	durumMQTL7A.1	TRITD7Av1G031960	NAD(P)-linked oxidoreductase superfamily protein G
chr7A	durumMQTL7A.1	TRITD7Av1G031970	Hemoglobin subunit alpha G
chr7A	durumMQTL7A.1	TRITD7Av1G031980	Disease resistance protein (NBS-LRR class) family
chr7A	durumMQTL7A.1	TRITD7Av1G031990	Protein FAR1-RELATED SEQUENCE 5
chr7A	durumMQTL7A.1	TRITD7Av1G032000	Protein FAR1-RELATED SEQUENCE 5
chr7A	durumMQTL7A.1	TRITD7Av1G032010	Sentrin-specific protease
chr7A	durumMQTL7A.1	TRITD7Av1G032020	NBS-LRR disease resistance protein
chr7A	durumMQTL7A.1	TRITD7Av1G032030	Chromodomain Y-like protein 2 G
chr7A	durumMQTL7A.1	TRITD7Av1G032040	ubiquitin E2 variant 1D-4 G
chr7A	durumMQTL7A.1	TRITD7Av1G032050	Aldolase-type TIM barrel family protein G
chr7A	durumMQTL7A.1	TRITD7Av1G032060	Alpha%2Fbeta-hydrolase superfamily protein G
chr7A	durumMQTL7A.1	TRITD7Av1G032070	Transposon protein, putative, CACTA, En%2FSpm sub-class, expressed

## Sheet: CS gene
Chromosome	MQTL	CS gene AC	Description
chr2B	durumMQTL2B.1	TraesCS2B01G026200.1	Calcium sensing receptor, chloroplastic
chr2B	durumMQTL2B.1	TraesCS2B01G026700.1	NBS-LRR-like resistance protein
chr2B	durumMQTL2B.1	TraesCS2B01G026800.1	receptor kinase 1
chr2B	durumMQTL2B.1	TraesCS2B01G026900.1	inter-alpha-trypsin inhibitor heavy chain-like protein
chr2B	durumMQTL2B.1	TraesCS2B01G027000.1	receptor kinase 1
chr2B	durumMQTL2B.1	TraesCS2B01G027100.1	NB-ARC domain-containing disease resistance protein
chr2B	durumMQTL2B.1	TraesCS2B01G027200.1	NB-ARC domain-containing disease resistance protein
chr2B	durumMQTL2B.1	TraesCS2B01G027300.1	Apyrase
chr2B	durumMQTL2B.1	TraesCS2B01G027400.1	NBS-LRR-like resistance protein
chr2B	durumMQTL2B.1	TraesCS2B01G027500.1	Cytochrome P450
chr2B	durumMQTL2B.1	TraesCS2B01G027600.1	Cytochrome P450
chr2B	durumMQTL2B.1	TraesCS2B01G027700.1	NB-ARC domain-containing disease resistance protein
chr2B	durumMQTL2B.1	TraesCS2B01G027800.1	NBS-LRR-like resistance protein
chr2B	durumMQTL2B.1	TraesCS2B01G027900.1	Glycosyltransferase
chr2B	durumMQTL2B.1	TraesCS2B01G028000.1	Dirigent protein
chr2B	durumMQTL2B.1	TraesCS2B01G028100.1	DNA topoisomerase
chr2B	durumMQTL2B.1	TraesCS2B01G028200.1	Coatomer, beta subunit
chr2B	durumMQTL2B.1	TraesCS2B01G028300.1	Serine/threonine-protein kinase
chr2B	durumMQTL2B.1	TraesCS2B01G028400.1	Glycosyltransferase
chr2B	durumMQTL2B.1	TraesCS2B01G028500.1	Dirigent protein
chr2B	durumMQTL2B.1	TraesCS2B01G028600.1	2-C-methyl-D-erythritol 4-phosphate cytidylyltransferase
chr2B	durumMQTL2B.1	TraesCS2B01G028700.1	Serine/threonine-protein kinase
chr2B	durumMQTL2B.1	TraesCS2B01G028800.1	Disease resistance protein RGA2
chr2B	durumMQTL2B.1	TraesCS2B01G028900.1	Serine/threonine-protein kinase
chr2B	durumMQTL2B.1	TraesCS2B01G029000.1	Serine/threonine-protein kinase
chr2B	durumMQTL2B.1	TraesCS2B01G029100.1	Glycosyltransferase
chr2B	durumMQTL2B.1	TraesCS2B01G029200.1	Cytochrome P450-like protein
chr2B	durumMQTL2B.1	TraesCS2B01G029300.1	transmembrane protein, putative (DUF594)
chr2B	durumMQTL2B.1	TraesCS2B01G029400.1	transmembrane protein, putative (DUF594)
chr2B	durumMQTL2B.1	TraesCS2B01G029500.1	transmembrane protein, putative (DUF594)
chr2B	durumMQTL2B.1	TraesCS2B01G029600.1	NBS-LRR-like resistance protein
chr2B	durumMQTL2B.1	TraesCS2B01G029700.1	transmembrane protein, putative (DUF594)
chr2B	durumMQTL2B.1	TraesCS2B01G029800.1	NBS-LRR-like resistance protein
chr2B	durumMQTL2B.1	TraesCS2B01G029900.1	transmembrane protein, putative (DUF594)
chr2B	durumMQTL2B.1	TraesCS2B01G030000.1	NBS-LRR resistance-like protein
chr2B	durumMQTL2B.1	TraesCS2B01G030100.1	Disease resistance protein RPP13
chr2B	durumMQTL2B.1	TraesCS2B01G030200.1	lectin-receptor kinase
chr2B	durumMQTL2B.1	TraesCS2B01G030300.2	Embryogenesis transmembrane protein-like
chr2B	durumMQTL2B.1	TraesCS2B01G030400.1	Embryogenesis transmembrane protein-like
chr2B	durumMQTL2B.1	TraesCS2B01G030500.2	Cytochrome P450 family protein, expressed
chr2B	durumMQTL2B.1	TraesCS2B01G030600.1	CDT1-like protein a, chloroplastic
chr2B	durumMQTL2B.1	TraesCS2B01G030700.1	RING/U-box superfamily protein
chr2B	durumMQTL2B.8	TraesCS2B01G610800.1	Chaperone protein DnaJ
chr2B	durumMQTL2B.8	TraesCS2B01G610900.1	Ribulose bisphosphate carboxylase small chain, chloroplastic
chr2B	durumMQTL2B.8	TraesCS2B01G611000.2	Inorganic pyrophosphatase
chr2B	durumMQTL2B.8	TraesCS2B01G611100.1	F-box domain containing protein, expressed
chr2B	durumMQTL2B.8	TraesCS2B01G611200.1	Cysteine proteinase inhibitor
chr2B	durumMQTL2B.8	TraesCS2B01G611300.1	Cysteine proteinase inhibitor
chr2B	durumMQTL2B.8	TraesCS2B01G611400.1	Cysteine proteinase inhibitor
chr2B	durumMQTL2B.8	TraesCS2B01G611500.1	Cysteine proteinase inhibitor
chr2B	durumMQTL2B.8	TraesCS2B01G611600.1	WAT1-related protein
chr2B	durumMQTL2B.8	TraesCS2B01G611700.1	Thioredoxin
chr2B	durumMQTL2B.8	TraesCS2B01G611800.2	30S ribosomal protein S11
chr3A	durumMQTL3A.4	TraesCS3A01G484800.1	Acetyl-CoA carboxylase
chr3A	durumMQTL3A.4	TraesCS3A01G484900.1	Amino acid permease
chr3A	durumMQTL3A.4	TraesCS3A01G485000.1	RNA-binding protein, putative
chr3A	durumMQTL3A.4	TraesCS3A01G485100.1	Transducin/WD40 repeat protein
chr3A	durumMQTL3A.4	TraesCS3A01G485200.1	'putative beta-1,3-glucanase
chr3A	durumMQTL3A.4	TraesCS3A01G485300.1	Ribosome maturation factor RimP
chr3A	durumMQTL3A.4	TraesCS3A01G485400.1	NAC domain-containing protein
chr3A	durumMQTL3A.4	TraesCS3A01G485500.1	NAC domain-containing protein
chr3A	durumMQTL3A.4	TraesCS3A01G485600.1	Serine/threonine-protein kinase
chr3A	durumMQTL3A.4	TraesCS3A01G485700.1	CST complex subunit STN1
chr3A	durumMQTL3A.4	TraesCS3A01G485800.1	F-box domain containing protein, expressed
chr3A	durumMQTL3A.4	TraesCS3A01G485900.1	CST complex subunit STN1
chr3A	durumMQTL3A.4	TraesCS3A01G486000.1	Beta-1,3-glucanase
chr3A	durumMQTL3A.4	TraesCS3A01G486100.1	Replication protein A subunit
chr3A	durumMQTL3A.4	TraesCS3A01G486200.1	Endonuclease 8-like 3
chr3A	durumMQTL3A.4	TraesCS3A01G486300.1	Bifunctional ribulose 5-phosphate reductase/CDP-ribitol pyrophosphorylase Bcs1
chr3A	durumMQTL3A.4	TraesCS3A01G486400.1	Serine/threonine-protein kinase
chr3A	durumMQTL3A.4	TraesCS3A01G486500.1	NAC domain-containing protein
chr3A	durumMQTL3A.4	TraesCS3A01G486600.1	BTB/POZ domain containing protein, expressed
chr3A	durumMQTL3A.4	TraesCS3A01G486700.1	BTB/POZ domain containing protein, expressed
chr3A	durumMQTL3A.4	TraesCS3A01G486800.1	BTB/POZ domain containing protein
chr3A	durumMQTL3A.4	TraesCS3A01G486900.1	Crossover junction endonuclease MUS81
chr3A	durumMQTL3A.4	TraesCS3A01G487000.1	Ubiquitin-conjugating enzyme E2
chr3A	durumMQTL3A.4	TraesCS3A01G487100.1	F-box family protein
chr3A	durumMQTL3A.4	TraesCS3A01G487200.2	Crossover junction endonuclease MUS81
chr3A	durumMQTL3A.4	TraesCS3A01G487300.1	nucleoporin
chr3A	durumMQTL3A.4	TraesCS3A01G487400.1	Protein kinase, ATP binding site-containing protein
chr3A	durumMQTL3A.4	TraesCS3A01G487500.1	GRAS family transcription factor containing protein
chr3A	durumMQTL3A.4	TraesCS3A01G487600.1	Sarcoplasmic/endoplasmic reticulum calcium ATPase 2
chr3A	durumMQTL3A.4	TraesCS3A01G487700.1	Glutathione S-transferase
chr3A	durumMQTL3A.4	TraesCS3A01G487800.1	Peroxiredoxin
chr3A	durumMQTL3A.4	TraesCS3A01G487900.1	2-C-methyl-D-erythritol 4-phosphate cytidylyltransferase
chr3B	durumMQTL3B.5	TraesCS3B01G517600.1	Plasma membrane ATPase
chr3B	durumMQTL3B.5	TraesCS3B01G517700.1	Phosphatidylinositol N-acetylglucosaminyltransferase subunit Y
chr3B	durumMQTL3B.5	TraesCS3B01G517800.1	Phosphatidylinositol N-acetylglucosaminyltransferase subunit Y
chr3B	durumMQTL3B.5	TraesCS3B01G517900.1	Hydroxyproline-rich glycoprotein-like
chr3B	durumMQTL3B.5	TraesCS3B01G518000.1	Nascent polypeptide-associated complex subunit alpha-like protein
chr3B	durumMQTL3B.5	TraesCS3B01G518100.1	Mitochondrial transcription termination factor-like
chr3B	durumMQTL3B.5	TraesCS3B01G518200.1	Nascent polypeptide-associated complex subunit alpha-like protein
chr3B	durumMQTL3B.5	TraesCS3B01G518300.1	Nascent polypeptide-associated complex subunit alpha-like protein
chr3B	durumMQTL3B.5	TraesCS3B01G518400.1	Nascent polypeptide-associated complex subunit alpha-like protein
chr3B	durumMQTL3B.5	TraesCS3B01G518500.1	Sucrose synthase
chr3B	durumMQTL3B.5	TraesCS3B01G518600.1	BURP domain protein RD22
chr3B	durumMQTL3B.5	TraesCS3B01G518700.1	BURP domain protein RD22
chr3B	durumMQTL3B.5	TraesCS3B01G518800.1	Sugar transporter, putative
chr3B	durumMQTL3B.5	TraesCS3B01G518900.1	Sugar transporter, putative
chr3B	durumMQTL3B.5	TraesCS3B01G519000.1	Calcium-transporting ATPase
chr3B	durumMQTL3B.5	TraesCS3B01G519100.1	Phosphate transporter
chr3B	durumMQTL3B.5	TraesCS3B01G519200.1	ATP synthase subunit beta
chr3B	durumMQTL3B.5	TraesCS3B01G519300.1	SWI/SNF complex subunit SWI3B
chr3B	durumMQTL3B.5	TraesCS3B01G519400.1	Cysteine protease
chr3B	durumMQTL3B.5	TraesCS3B01G519500.1	Lectin receptor kinase
chr3B	durumMQTL3B.5	TraesCS3B01G519600.2	tRNA (Guanine(26)-N(2))-dimethyltransferase
chr3B	durumMQTL3B.5	TraesCS3B01G519700.1	2-oxoglutarate (2OG) and Fe(II)-dependent oxygenase superfamily protein
chr3B	durumMQTL3B.5	TraesCS3B01G519800.1	transmembrane protein, putative (DUF594)
chr3B	durumMQTL3B.5	TraesCS3B01G519900.1	general regulatory factor 1
chr3B	durumMQTL3B.5	TraesCS3B01G520000.1	Serpin
chr3B	durumMQTL3B.5	TraesCS3B01G520100.3	2-oxoglutarate (2OG) and Fe(II)-dependent oxygenase superfamily protein
chr3B	durumMQTL3B.5	TraesCS3B01G520200.1	Serpin family protein
chr3B	durumMQTL3B.5	TraesCS3B01G520300.1	PAX-interacting protein 1
chr3B	durumMQTL3B.5	TraesCS3B01G520400.1	DNA topoisomerase
chr3B	durumMQTL3B.5	TraesCS3B01G520600.1	F-box family protein
chr3B	durumMQTL3B.5	TraesCS3B01G520700.1	Pimeloyl-[acyl-carrier protein] methyl ester esterase
chr3B	durumMQTL3B.5	TraesCS3B01G520900.1	F-box family protein, putative
chr3B	durumMQTL3B.5	TraesCS3B01G521000.1	Pentatricopeptide repeat-containing protein
chr3B	durumMQTL3B.5	TraesCS3B01G521200.1	Somatic embryogenesis receptor-like kinase
chr3B	durumMQTL3B.5	TraesCS3B01G521300.1	RING/FYVE/PHD zinc finger superfamily protein
chr3B	durumMQTL3B.5	TraesCS3B01G521400.1	Glycerol-3-phosphate dehydrogenase [NAD(+)]
chr3B	durumMQTL3B.5	TraesCS3B01G521500.1	Zinc finger family protein
chr3B	durumMQTL3B.5	TraesCS3B01G521600.1	Zinc finger protein
chr3B	durumMQTL3B.5	TraesCS3B01G521700.1	Tyrosyl-DNA phosphodiesterase 2
chr3B	durumMQTL3B.5	TraesCS3B01G521800.1	Potassium transporter
chr3B	durumMQTL3B.5	TraesCS3B01G521900.1	CASP-like protein
chr3B	durumMQTL3B.5	TraesCS3B01G522000.1	Leucine-rich repeat receptor-like kinase
chr3B	durumMQTL3B.5	TraesCS3B01G522100.1	Leucine-rich repeat receptor-like kinase
chr3B	durumMQTL3B.5	TraesCS3B01G522200.1	NBS-LRR disease resistance protein
chr3B	durumMQTL3B.5	TraesCS3B01G522300.1	S-formylglutathione hydrolase
chr6A	durumMQTL6A.3	TraesCS6A01G324100.1	Phospholipid-transporting ATPase
chr6A	durumMQTL6A.3	TraesCS6A01G324200.1	Peroxidase
chr6A	durumMQTL6A.3	TraesCS6A01G324300.1	F-box family protein
chr6A	durumMQTL6A.3	TraesCS6A01G324400.1	UPF0614 C14orf102-like protein
chr6A	durumMQTL6A.3	TraesCS6A01G324500.1	Homeobox-leucine zipper family protein
chr6A	durumMQTL6A.3	TraesCS6A01G324600.1	B3 domain-containing protein
chr6A	durumMQTL6A.3	TraesCS6A01G324700.1	Glutamate--tRNA ligase 1
chr6A	durumMQTL6A.3	TraesCS6A01G324800.1	N-acetyltransferase
chr6B	durumMQTL6B.1	TraesCS6B01G027100.1	Mitochondrial transcription termination factor-like
chr6B	durumMQTL6B.1	TraesCS6B01G027200.1	Glycosyltransferase
chr6B	durumMQTL6B.1	TraesCS6B01G027300.1	Lysosomal-associated transmembrane protein 4A
chr6B	durumMQTL6B.1	TraesCS6B01G027400.1	Mitochondrial transcription termination factor-like
chr6B	durumMQTL6B.1	TraesCS6B01G027500.1	Mitochondrial transcription termination factor-like
chr6B	durumMQTL6B.1	TraesCS6B01G027600.1	Mitochondrial transcription termination factor-like
chr6B	durumMQTL6B.1	TraesCS6B01G027700.1	Mitochondrial transcription termination factor-like
chr6B	durumMQTL6B.1	TraesCS6B01G027800.1	Histidine-containing phosphotransfer protein
chr6B	durumMQTL6B.1	TraesCS6B01G027900.1	MADS-box transcription factor family protein
chr6B	durumMQTL6B.1	TraesCS6B01G028000.1	Mitochondrial transcription termination factor-like
chr6B	durumMQTL6B.1	TraesCS6B01G028100.1	AGAMOUS-like MADS-box protein
chr6B	durumMQTL6B.1	TraesCS6B01G028200.1	Thaumatin-like protein-like protein
chr6B	durumMQTL6B.1	TraesCS6B01G028300.1	AGAMOUS-like MADS-box protein
chr6B	durumMQTL6B.1	TraesCS6B01G028400.1	Protease inhibitor/seed storage/lipid transfer family protein
chr6B	durumMQTL6B.1	TraesCS6B01G028500.1	Thaumatin-like protein-like protein
chr6B	durumMQTL6B.1	TraesCS6B01G028600.1	Acetyltransferase component of pyruvate dehydrogenase complex
chr6B	durumMQTL6B.1	TraesCS6B01G028700.1	28S ribosomal S34 protein
chr6B	durumMQTL6B.1	TraesCS6B01G028800.1	Polyadenylate-binding protein-interacting protein 4
chr6B	durumMQTL6B.1	TraesCS6B01G028900.1	Mitochondrial inner membrane protease subunit 1
chr6B	durumMQTL6B.1	TraesCS6B01G029000.1	S-adenosyl-L-methionine-dependent methyltransferases superfamily protein
chr6B	durumMQTL6B.1	TraesCS6B01G029100.1	Mitochondrial transcription termination factor-like
chr6B	durumMQTL6B.1	TraesCS6B01G029200.1	gamma carbonic anhydrase-like 2
chr6B	durumMQTL6B.1	TraesCS6B01G029300.1	Latrophilin Cirl
chr6B	durumMQTL6B.1	TraesCS6B01G029400.1	NBS-LRR resistance-like protein
chr6B	durumMQTL6B.1	TraesCS6B01G029500.1	transmembrane protein, putative (DUF594)
chr6B	durumMQTL6B.1	TraesCS6B01G029600.1	Protein kinase-like
chr6B	durumMQTL6B.1	TraesCS6B01G029700.1	L-lactate dehydrogenase
chr6B	durumMQTL6B.1	TraesCS6B01G029800.1	NBS-LRR resistance-like protein
chr6B	durumMQTL6B.1	TraesCS6B01G029900.1	NBS-LRR resistance-like protein
chr6B	durumMQTL6B.1	TraesCS6B01G030000.1	Shikimate/quinate hydroxycinnamoyl transferase
chr6B	durumMQTL6B.1	TraesCS6B01G030100.1	BTB/POZ domain containing protein
chr6B	durumMQTL6B.1	TraesCS6B01G030200.1	Hydroxycinnamoyl-CoA shikimate/quinate hydroxycinnamoyltransferase
chr6B	durumMQTL6B.1	TraesCS6B01G030300.1	Hydroxycinnamoyl-CoA shikimate/quinate hydroxycinnamoyltransferase
chr6B	durumMQTL6B.1	TraesCS6B01G030400.1	NBS-LRR resistance-like protein
chr6B	durumMQTL6B.1	TraesCS6B01G030500.1	NBS-LRR resistance-like protein
chr6B	durumMQTL6B.1	TraesCS6B01G030600.1	Disease resistance protein (TIR-NBS-LRR class) family
chr6B	durumMQTL6B.1	TraesCS6B01G030700.1	NBS-LRR resistance-like protein
chr6B	durumMQTL6B.1	TraesCS6B01G030800.1	Hydroxycinnamoyl-CoA shikimate/quinate hydroxycinnamoyltransferase
chr6B	durumMQTL6B.1	TraesCS6B01G030900.1	NBS-LRR disease resistance protein, putative, expressed
chr6B	durumMQTL6B.1	TraesCS6B01G031000.1	NBS-LRR resistance-like protein
chr6B	durumMQTL6B.1	TraesCS6B01G031100.1	F-box family protein
chr6B	durumMQTL6B.1	TraesCS6B01G031300.1	Acid beta-fructofuranosidase
chr6B	durumMQTL6B.1	TraesCS6B01G031400.1	Erythroid differentiation-related factor 1
chr6B	durumMQTL6B.1	TraesCS6B01G031500.1	Acid beta-fructofuranosidase
chr6B	durumMQTL6B.1	TraesCS6B01G031600.1	Acid beta-fructofuranosidase
chr6B	durumMQTL6B.1	TraesCS6B01G031700.1	Acid beta-fructofuranosidase
chr6B	durumMQTL6B.1	TraesCS6B01G031800.1	30S ribosomal protein S2
chr6B	durumMQTL6B.1	TraesCS6B01G031900.1	myo-inositol oxygenase 5
chr6B	durumMQTL6B.1	TraesCS6B01G032000.1	NBS-LRR resistance-like protein
chr6B	durumMQTL6B.1	TraesCS6B01G032100.1	F-box family protein
chr6B	durumMQTL6B.1	TraesCS6B01G032200.1	NBS-LRR resistance-like protein
chr6B	durumMQTL6B.1	TraesCS6B01G032300.1	Pentatricopeptide repeat-containing family protein
chr6B	durumMQTL6B.1	TraesCS6B01G032400.1	RING finger protein
chr6B	durumMQTL6B.1	TraesCS6B01G032500.1	F-box family protein
chr6B	durumMQTL6B.1	TraesCS6B01G032600.1	tRNA-specific 2-thiouridylase MnmA
chr6B	durumMQTL6B.1	TraesCS6B01G032700.1	Zinc finger with UFM1-specific peptidase domain protein
chr6B	durumMQTL6B.1	TraesCS6B01G032800.1	F-box family protein
chr6B	durumMQTL6B.1	TraesCS6B01G032900.1	Leucine-rich repeat receptor-like protein kinase family protein, putative
chr6B	durumMQTL6B.1	TraesCS6B01G033000.1	NAC domain protein
chr6B	durumMQTL6B.1	TraesCS6B01G033100.1	Cohesin subunit SA-3
chr6B	durumMQTL6B.1	TraesCS6B01G033200.1	Glutathione S-transferase T3
chr6B	durumMQTL6B.1	TraesCS6B01G033300.1	Kinase family protein
chr6B	durumMQTL6B.1	TraesCS6B01G033400.1	Pectinesterase inhibitor
chr6B	durumMQTL6B.1	TraesCS6B01G033500.1	3-ketoacyl-CoA synthase
chr6B	durumMQTL6B.1	TraesCS6B01G033600.1	Kinase family protein
chr6B	durumMQTL6B.1	TraesCS6B01G033700.1	Flavin-containing monooxygenase
chr6B	durumMQTL6B.1	TraesCS6B01G033800.1	Ankyrin repeat family protein
chr6B	durumMQTL6B.1	TraesCS6B01G033900.1	Cytochrome P450
chr6B	durumMQTL6B.1	TraesCS6B01G034000.1	Kaurene synthase
chr7A	durumMQTL7A.1	TraesCS7A01G104600.1	pre-mRNA-splicing factor CWC22-like protein (DUF3245)
chr7A	durumMQTL7A.1	TraesCS7A01G104700.1	Exostosin family protein
chr7A	durumMQTL7A.1	TraesCS7A01G104800.1	AT4G29520-like protein
chr7A	durumMQTL7A.1	TraesCS7A01G104900.1	HXXXD-type acyl-transferase family protein
chr7A	durumMQTL7A.1	TraesCS7A01G105000.1	Anthranilate N-benzoyltransferase protein, putative
chr7A	durumMQTL7A.1	TraesCS7A01G105100.1	Protein kinase
chr7A	durumMQTL7A.1	TraesCS7A01G105200.1	Adenylate cyclase
chr7A	durumMQTL7A.1	TraesCS7A01G105300.1	Oligopeptide transporter, putative
chr7A	durumMQTL7A.1	TraesCS7A01G105400.1	Polyubiquitin
chr7A	durumMQTL7A.1	TraesCS7A01G105500.1	Polyubiquitin
chr7A	durumMQTL7A.1	TraesCS7A01G105600.1	F-box plant-like protein, putative
chr7A	durumMQTL7A.1	TraesCS7A01G105700.1	Protein GrpE
chr7A	durumMQTL7A.1	TraesCS7A01G105800.1	F-box plant-like protein, putative
chr7A	durumMQTL7A.1	TraesCS7A01G105900.1	Calcium ion binding protein
chr7A	durumMQTL7A.1	TraesCS7A01G106000.1	HXXXD-type acyl-transferase family protein
chr7A	durumMQTL7A.1	TraesCS7A01G106100.1	HXXXD-type acyl-transferase family protein
chr7A	durumMQTL7A.1	TraesCS7A01G106200.1	DnaJ domain containing protein, expressed
chr7A	durumMQTL7A.1	TraesCS7A01G106300.1	NAC domain-containing protein
chr7A	durumMQTL7A.1	TraesCS7A01G106400.1	RNA-binding family protein
chr7A	durumMQTL7A.1	TraesCS7A01G106500.1	Anthocyanin 5-aromatic acyltransferase
chr7A	durumMQTL7A.1	TraesCS7A01G106600.1	ABC transporter ATP-binding protein YtrE
chr7A	durumMQTL7A.1	TraesCS7A01G106700.1	DNA repair radA-like protein
chr7A	durumMQTL7A.1	TraesCS7A01G106800.1	ATP-dependent 6-phosphofructokinase
chr7A	durumMQTL7A.1	TraesCS7A01G106900.1	Electron transport complex subunit B
chr7A	durumMQTL7A.1	TraesCS7A01G107000.1	transmembrane protein, putative (DUF594)
chr7A	durumMQTL7A.1	TraesCS7A01G107100.1	Ubiquitin-like modifier-activating enzyme 5
chr7A	durumMQTL7A.1	TraesCS7A01G107200.1	2,3,4,5-tetrahydropyridine-2,6-dicarboxylate N-acetyltransferase
chr7A	durumMQTL7A.1	TraesCS7A01G107300.1	Dual specificity protein phosphatase family protein
chr7A	durumMQTL7A.1	TraesCS7A01G107400.1	Profilin
chr7A	durumMQTL7A.1	TraesCS7A01G107500.1	3-ketoacyl-CoA synthase
chr7A	durumMQTL7A.1	TraesCS7A01G107600.1	Mediator complex, subunit Med7
chr7A	durumMQTL7A.1	TraesCS7A01G107700.1	3-ketoacyl-CoA synthase
chr7A	durumMQTL7A.1	TraesCS7A01G107800.1	Cytochrome P450 family protein, expressed
chr7A	durumMQTL7A.1	TraesCS7A01G107900.1	3-ketoacyl-CoA synthase
chr7A	durumMQTL7A.1	TraesCS7A01G108000.1	3-ketoacyl-CoA synthase
chr7A	durumMQTL7A.1	TraesCS7A01G108100.1	Saccharopine dehydrogenase
chr7A	durumMQTL7A.1	TraesCS7A01G108200.1	Fatty acid hydroxylase superfamily protein
chr7A	durumMQTL7A.1	TraesCS7A01G108300.1	3-ketoacyl-CoA synthase
chr7A	durumMQTL7A.1	TraesCS7A01G108400.1	Zinc finger, B-box
chr7A	durumMQTL7A.1	TraesCS7A01G108500.1	Ypt/Rab-GAP domain of gyp1p superfamily protein
chr7A	durumMQTL7A.1	TraesCS7A01G108600.1	Photosynthetic NDH subcomplex B 3
chr7A	durumMQTL7A.1	TraesCS7A01G108700.1	B-box zinc finger family protein
chr7A	durumMQTL7A.1	TraesCS7A01G108800.1	Ubiquinone biosynthesis O-methyltransferase
chr7A	durumMQTL7A.1	TraesCS7A01G108900.1	Transcription elongation factor 1
chr7A	durumMQTL7A.1	TraesCS7A01G109000.1	Pentatricopeptide repeat-containing protein
chr7A	durumMQTL7A.1	TraesCS7A01G109100.1	GDSL esterase/lipase
chr7A	durumMQTL7A.1	TraesCS7A01G109200.1	GDSL esterase/lipase
chr7A	durumMQTL7A.1	TraesCS7A01G109300.1	epstein-barr nuclear antigen
chr7A	durumMQTL7A.1	TraesCS7A01G109400.1	WAT1-related protein
chr7A	durumMQTL7A.1	TraesCS7A01G109500.1	Inhibitor protein
chr7A	durumMQTL7A.1	TraesCS7A01G109600.1	WAT1-related protein
chr7A	durumMQTL7A.1	TraesCS7A01G109700.1	Inhibitor protein
chr7A	durumMQTL7A.1	TraesCS7A01G109800.2	Triose-phosphate transporter family protein
chr7A	durumMQTL7A.1	TraesCS7A01G109900.1	Glutamyl-tRNA(Gln) amidotransferase subunit B, chloroplastic/mitochondrial
chr7A	durumMQTL7A.1	TraesCS7A01G110000.2	Suppressor of gene silencing 3, putative
chr7A	durumMQTL7A.1	TraesCS6B01G032700.1	Zinc finger with UFM1-specific peptidase domain protein
chr7A	durumMQTL7A.1	TraesCS6B01G032800.1	F-box family protein
chr7A	durumMQTL7A.1	TraesCS6B01G032900.1	Leucine-rich repeat receptor-like protein kinase family protein, putative
chr7A	durumMQTL7A.1	TraesCS6B01G033000.1	NAC domain protein
chr7A	durumMQTL7A.1	TraesCS6B01G033100.1	Cohesin subunit SA-3
chr7A	durumMQTL7A.1	TraesCS6B01G033200.1	Glutathione S-transferase T3
chr7A	durumMQTL7A.1	TraesCS6B01G033300.1	Kinase family protein
chr7A	durumMQTL7A.1	TraesCS6B01G033400.1	Pectinesterase inhibitor
chr7A	durumMQTL7A.1	TraesCS6B01G033500.1	3-ketoacyl-CoA synthase
chr7A	durumMQTL7A.1	TraesCS6B01G033600.1	Kinase family protein
chr7A	durumMQTL7A.1	TraesCS6B01G033700.1	Flavin-containing monooxygenase
chr7A	durumMQTL7A.1	TraesCS6B01G033800.1	Ankyrin repeat family protein
chr7A	durumMQTL7A.1	TraesCS6B01G033900.1	Cytochrome P450
chr7A	durumMQTL7A.1	TraesCS6B01G034000.1	Kaurene synthase
