# Supplementary material for: Meta-QTL analysis and identification of candidate genes for quality, abiotic and biotic stress in durum wheat
Source: Sci Rep. 2021 Jun 4;11:11877. doi: 10.1038/s41598-021-91446-2 (PMC8178383; doi:10.1038/s41598-021-91446-2)
Supplement: Supplementary file 2 — Supplementary Information 2. [file 41598_2021_91446_MOESM2_ESM.xlsx]

## Sheet: Hoja1
MTA	Trait	Chromosome	Position (cM)	MQTL	CI left (cM)	CI right (cM)
Aoun_2016_gwas_LR_3	LR	1A	44.3	durumMQTL1A.2	41.3	50.9
Aoun_2016_gwas_LR_4	LR	1A	44.6
N'Diaye_2018_YPC_4	YPC	1B	29.6	durumMQTL1B.2	28	30.5
Ghavami_2011_gwas_FHB_1	FHB	2A	8.6	durumMQTL2A.1	6	11.2
Marcotuli_2016_BG_2	BG	2A	11.2
Aoun_2016_gwas_LR_8	LR	2A	38	durumMQTL2A.2	36.6	43.5
Aoun_2016_gwas_LR_11	LR	2A	136.9	durumMQTL2A.6	133.3	136.9
Condorelli_2018_gwas_NDVI_8	NDVI	2B	90.8	durumMQTL2B.3	87.5	94.2
Aoun_2016_gwas_LR_15	LR	2B	100.9	durumMQTL2B.4	100.5	105.1
Condorelli_2018_gwas_NDVI_9	NDVI	2B	124.9	durumMQTL2B.6	124.4	128.7
Sanguineti_2007_gwas_RRT_1	RRT	2B	127.7
Aoun_2016_gwas_LR_17	LR	2B	148	durumMQTL2B.7	145.835	149
Condorelli_2018_gwas_DB_4	DB	3A	64.3	durumMQTL3A.1	59.1	65
Condorelli_2018_gwas_NDVI_12	NDVI	3A	64.3
Aoun_2016_gwas_LR_21	LR	3A	83.4	durumMQTL3A.2	80.3	87.1
Aoun_2016_gwas_LR_22	LR	3A	83.5
Aoun_2016_gwas_LR_23	LR	3A	83.7
Marcotuli_2015_AX_8	AX	3A	122.68	durumMQTL3A.3	115.8	129.2
Maccaferri_2016_gwas_RRT_16	RRT	3B	5.9	durumMQTL3B.1	5.5	7.1
Aoun_2016_gwas_LR_31	LR	4A	71.2	durumMQTL4A.2	68.4	76.2
N'Diaye_2018_YPC_9	YPC	4A	90.6	durumMQTL4A.3	90.6	94.3
Saccomanno_2018_gwas_SR_12	SR	4A	110.7	durumMQTL4A.4	108.9	116.4
Saccomanno_2018_gwas_SR_13	SR	4A	113.6
Marcotuli_2015_AX_10	AX	4B	55.55	durumMQTL4B.5	51.2	57.2
N'Diaye_2018_YPC_15	YPC	5A	50.5	durumMQTL5A.1	47	50.5
Marcotuli_2015_AX_13	AX	5A	63.69	durumMQTL5A.2	59.2	65
N'Diaye_2018_YPC_16	YPC	5A	64.2
Saccomanno_2018_gwas_SR_21	SR	5A	99	durumMQTL5A.3	88.4	103.5
Condorelli_2018_gwas_NDVI_36	NDVI	7A	59.8	durumMQTL7A.1	59.8	62.5
Condorelli_2018_gwas_SPAD_20	SPAD	7A	59.8
Colasuonno_2017_YPC_4	YPC	7A	102.3	durumMQTL7A.2	98.3	106.4
N'Diaye_2017_YPC_5	YPC	7A	180.2	durumMQTL7A.5	173.5	180.2
N'Diaye_2018_YPC_27	YPC	7B	120.4	durumMQTL7B.6	113.7	120.4
N'Diaye_2018_YPC_28	YPC	7B	120.4
Letta_2014_gwas_SR_35	SR	7B	137.4	durumMQTL7B.7	134.9	139.2
